# Supplementary material for: Genomic and functional diversity of the human-derived isolates of Faecalibacterium
Source: Front Microbiol. 2024 May 30;15:1379500. doi: 10.3389/fmicb.2024.1379500 (PMC11169845; doi:10.3389/fmicb.2024.1379500)
Supplement: Supplementary file 1 [file Data_Sheet_1.ZIP]

Archive with 5 entries (5 files):
- Supplementary Table S1. Genomic information of 136 genomes of Faecalibacterium.xlsx
- Supplementary Table S2. Pan-genes profile of Faecalibacterium .xlsx
- Supplementary Table S3. The functional profile of genomes of Faecalibacterium.xlsx
- Supplementary Table S4. The safety evaluation of Faecalibacterium.xlsx
- Supplementary_Material.docx
