# Supplementary material for: Genomic and functional diversity of the human-derived isolates of Faecalibacterium
Source: Front Microbiol. 2024 May 30;15:1379500. doi: 10.3389/fmicb.2024.1379500 (PMC11169845; doi:10.3389/fmicb.2024.1379500)
Supplement: Supplementary file 1 [file Data_Sheet_1.ZIP › Supplementary Table S1. Genomic information of 136 genomes of Faecalibacterium.xlsx]

## Sheet: Sheet1
Supplementary Table S1. Genomic information of 136 genomes of Faecalibacterium
Genome ID	source	Assembly	country	Genome information				GTDB taxonomy			CheckM
				Genome size (bp)	Gene number	G+C content (%)	cluster ID	Genus	Species	ANI (%)	Completeness (%)	Contamination (%)
A2165	downloaded	GCA_002734145.1	UK	3110044	2912	0.563304	1	Faecalibacterium	Faecalibacterium prausnitzii_C	100	100	0
HMI19	downloaded	GCA_002550045.1	Australia	2879169	2644	0.568205	1	Faecalibacterium	Faecalibacterium prausnitzii_C	96.52	100	0
BIOML-A1	downloaded	GCA_009680105.1	USA	2891005	2697	0.566255	1	Faecalibacterium	Faecalibacterium prausnitzii_C	97.1	100	0
CNCMI4543	downloaded	GCA_002549855.1	France	3080452	2915	0.562017	1	Faecalibacterium	Faecalibacterium prausnitzii_C	97.75	100	0
CNCMI4574	downloaded	GCA_002549985.1	France	3088985	2926	0.562612	1	Faecalibacterium	Faecalibacterium prausnitzii_C	97.64	100	0
DFI.9.14	downloaded	GCA_022133545.1	USA	2947636	2741	0.567649	1	Faecalibacterium	Faecalibacterium prausnitzii_C	97.09	100	1.16
Fp1	downloaded	GCA_019968075.1	Japan	2817361	2551	0.56917	1	Faecalibacterium	Faecalibacterium prausnitzii_C	96.59	100	0
Fp14	downloaded	GCA_019969385.1	Japan	2824241	2595	0.570826	1	Faecalibacterium	Faecalibacterium prausnitzii_C	96.8	100	0
Fp28	downloaded	GCA_019968055.1	Japan	2876607	2615	0.567898	1	Faecalibacterium	Faecalibacterium prausnitzii_C	96.6	100	0
Indica	downloaded	GCA_002586945.1	India	2868932	2609	0.569472	1	Faecalibacterium	Faecalibacterium prausnitzii_C	96.98	100	0
JCM_31915	downloaded	GCA_010509575.1	UK	3102523	2874	0.563502	1	Faecalibacterium	Faecalibacterium prausnitzii_C	100	100	0
MCC588	downloaded	GCA_018784555.1	Ireland	3266864	3166	0.560103	1	Faecalibacterium	Faecalibacterium prausnitzii_C	96.99	100	0
MCC589	downloaded	GCA_018784565.1	Ireland	3183588	3027	0.561883	1	Faecalibacterium	Faecalibacterium prausnitzii_C	96.99	100	0
P9094	downloaded	GCA_902497355.1	France	2911033	2695	0.56601	1	Faecalibacterium	Faecalibacterium prausnitzii_C	97.74	100	0
P9122	downloaded	GCA_902497435.1	France	3191762	2973	0.560956	1	Faecalibacterium	Faecalibacterium prausnitzii_C	96.51	100	0
P9123	downloaded	GCA_902497425.1	France	2915157	2708	0.568023	1	Faecalibacterium	Faecalibacterium prausnitzii_C	97.19	100	0
P9224	downloaded	GCA_902497415.1	France	2779901	2585	0.568862	1	Faecalibacterium	Faecalibacterium prausnitzii_C	97.14	100	0
P9225	downloaded	GCA_902497325.1	France	2847574	2629	0.568007	1	Faecalibacterium	Faecalibacterium prausnitzii_C	96.85	100	0
P9238	downloaded	GCA_902497365.1	France	2908535	2690	0.566083	1	Faecalibacterium	Faecalibacterium prausnitzii_C	97.73	100	0
P9239	downloaded	GCA_902497375.1	France	2658293	2386	0.575595	1	Faecalibacterium	Faecalibacterium prausnitzii_C	96.64	100	0
P9240	downloaded	GCA_902497335.1	France	2707414	2428	0.57119	1	Faecalibacterium	Faecalibacterium prausnitzii_C	96.82	100	0
P9241	downloaded	GCA_902497405.1	France	2779656	2516	0.569061	1	Faecalibacterium	Faecalibacterium prausnitzii_C	96.76	100	0
P9311	downloaded	GCA_902497385.1	France	3116935	2979	0.564731	1	Faecalibacterium	Faecalibacterium prausnitzii_C	96.99	100	0
P9313	downloaded	GCA_902497345.1	France	2685358	2402	0.571431	1	Faecalibacterium	Faecalibacterium prausnitzii_C	96.79	100	0
P9391	downloaded	GCA_902497395.1	France	2912757	2696	0.566416	1	Faecalibacterium	Faecalibacterium prausnitzii_C	96.58	100	0
13414_6_4	downloaded	GCA_900066125.1	UK	2949019	2765	0.557838	1	Faecalibacterium	Faecalibacterium prausnitzii_C	97.11	96.71	0
4P15	downloaded	GCA_014287915.1	China	3003495	2840	0.568424	1	Faecalibacterium	Faecalibacterium prausnitzii_C	96.69	100	0
CLA-AA-H223	downloaded	GCA_020687425.1	Germany	2967128	2809	0.565964	1	Faecalibacterium	Faecalibacterium prausnitzii_C	97.23	100	0
CLA-AA-H254	downloaded	GCA_020687145.1	Germany	3169581	2998	0.563701	1	Faecalibacterium	Faecalibacterium prausnitzii_C	96.57	100	0
CLA-AA-H283	downloaded	GCA_020686905.1	Germany	2808211	2596	0.568751	1	Faecalibacterium	Faecalibacterium prausnitzii_C	96.89	100	0
Marseille-Q0746	downloaded	GCA_017377595.1	France	2860703	2656	0.566677	1	Faecalibacterium	Faecalibacterium prausnitzii_C	96.9	100	0
Marseille-Q4137	downloaded	GCA_017377535.1	France	3284209	3103	0.56117	1	Faecalibacterium	Faecalibacterium prausnitzii_C	96.8	100	0.79
Marseille-Q4164	downloaded	GCA_017377545.1	France	2937381	2717	0.564908	1	Faecalibacterium	Faecalibacterium prausnitzii_C	97.79	100	0.68
AF36-11AT	CGR2	CNS0020645	China	2975205	2795	0.56565	1	Faecalibacterium	Faecalibacterium prausnitzii_C	96.61	100	0
AM33-14AC	CGR2	CNS0020106	China	2736062	2512	0.572885	1	Faecalibacterium	Faecalibacterium prausnitzii_C	96.52	100	0
AM39-7BH	CGR2	CNS0020951	China	2875183	2646	0.566665	1	Faecalibacterium	Faecalibacterium prausnitzii_C	96.75	100	0
AM42-11AC	CGR2	CNS0021349	China	2969799	2805	0.566316	1	Faecalibacterium	Faecalibacterium prausnitzii_C	96.42	100	0
13414_6_53	downloaded	GCA_001406355.1	UK	2852528	2654	0.576426	2	Faecalibacterium	Faecalibacterium prausnitzii_H	97.78	99.32	0
APC922_41-1	downloaded	GCA_003287455.1	Ireland	2790636	2587	0.577444	2	Faecalibacterium	Faecalibacterium prausnitzii_H	97.91	100	0
CNCMI4575	downloaded	GCA_002549975.1	France	3006602	2783	0.575148	2	Faecalibacterium	Faecalibacterium prausnitzii_H	100	100	0
CNCMI4540	downloaded	GCA_002549755.1	France	3043493	2909	0.556961	3	Faecalibacterium	Faecalibacterium prausnitzii_D	100	100	0
CNCMI4542	downloaded	GCA_002549895.2	France	2914466	2733	0.558271	3	Faecalibacterium	Faecalibacterium prausnitzii_D	96.94	100	0.34
CNCMI4544	downloaded	GCA_002549905.1	France	2803252	2599	0.560125	3	Faecalibacterium	Faecalibacterium prausnitzii_D	96.94	100	1.42
Fp944	downloaded	GCA_019967955.1	Japan	2992243	2811	0.56014	3	Faecalibacterium	Faecalibacterium prausnitzii_D	96.7	100	0
KLE1255	downloaded	GCA_000166035.1	USA	2928734	2789	0.56269	3	Faecalibacterium	Faecalibacterium prausnitzii_D	96.86	97.96	0
13414_6_54	downloaded	GCA_900066275.1	UK	2673385	2445	0.557595	3	Faecalibacterium	Faecalibacterium prausnitzii_D	96.86	95.8	0.34
BIOML-A1-1	downloaded	GCA_009679715.1	USA	2942445	2783	0.559046	3	Faecalibacterium	Faecalibacterium prausnitzii_D	96.67	100	0
BIOML-A2	downloaded	GCA_009679705.1	USA	2890806	2694	0.559257	3	Faecalibacterium	Faecalibacterium prausnitzii_D	96.74	100	0
BIOML-A3	downloaded	GCA_009679695.1	USA	3184916	3014	0.555004	3	Faecalibacterium	Faecalibacterium prausnitzii_D	96.74	100	0.14
BIOML-A4	downloaded	GCA_009679665.1	USA	3183572	3015	0.555037	3	Faecalibacterium	Faecalibacterium prausnitzii_D	96.66	100	0.14
Marseille-Q4896	downloaded	GCA_017377615.1	France	2884496	2719	0.558548	3	Faecalibacterium	Faecalibacterium prausnitzii_D	96.76	100	0
AF10-46	CGR2	CNS0020883	China	2898008	2746	0.559388	3	Faecalibacterium	Faecalibacterium prausnitzii_D	97.46	100	0
AF27-11BH	CGR2	CNS0020392	China	2779402	2600	0.56131	3	Faecalibacterium	Faecalibacterium prausnitzii_D	96.96	100	0
AM36-22BH	CGR2	CNS0371019	China	2844005	3087	0.560076	3	Faecalibacterium	Faecalibacterium prausnitzii_D	96.77	92.63	0
AM43-5AT	CGR2	CNS0021373	China	2939397	2775	0.5586	3	Faecalibacterium	Faecalibacterium prausnitzii_D	97.4	100	0
OF03-6AC	CGR2	CNS0020978	China	2830308	2674	0.559575	3	Faecalibacterium	Faecalibacterium prausnitzii_D	97.65	100	0
14207_7_93	downloaded	GCA_001406255.1	UK	3054197	2806	0.559687	4	Faecalibacterium	Faecalibacterium prausnitzii_A	96.53	98.64	0
CNCMI4644	downloaded	GCA_002550015.1	France	2915240	2683	0.563747	4	Faecalibacterium	Faecalibacterium prausnitzii_A	100	99.32	0
OM04-11BH	CGR2	CNS0021022	China	2961722	2695	0.563898	4	Faecalibacterium	Faecalibacterium prausnitzii_A	96.51	99.32	0
CLA-AA-H236	downloaded	GCA_020687245.1	Germany	2962236	2750	0.569188	5	Faecalibacterium	Faecalibacterium prausnitzii_G	97.86	100	0
CLA-AA-H243	downloaded	GCA_020687265.1	Germany	2838980	2574	0.573825	5	Faecalibacterium	Faecalibacterium prausnitzii_G	96.8	100	0
942_30-2	downloaded	GCA_003293635.1	Ireland	2833887	2569	0.572286	5	Faecalibacterium	Faecalibacterium prausnitzii_G	100	100	0
APC942_18-1	downloaded	GCA_003287505.1	Ireland	2797145	2552	0.573349	5	Faecalibacterium	Faecalibacterium prausnitzii_G	100	100	0
APC942_32-1	downloaded	GCA_003287485.1	Ireland	2990598	2830	0.5742	5	Faecalibacterium	Faecalibacterium prausnitzii_G	96.56	100	0
DFI.5.40	downloaded	GCA_019041425.1	USA	3021184	2778	0.567219	5	Faecalibacterium	Faecalibacterium prausnitzii_G	97.87	100	1.21
JG_BgPS064	downloaded	GCA_902167845.1	Bangladeshi	3064035	2822	0.572017	5	Faecalibacterium	Faecalibacterium prausnitzii_G	96.11	100	0
SSTS_Bg7063	downloaded	GCA_902167805.1	Bangladeshi	2904294	2747	0.577627	5	Faecalibacterium	Faecalibacterium prausnitzii_G	95.97	97.96	2.27
Fp360	downloaded	GCA_019967975.1	Japan	3039229	2811	0.566784	5	Faecalibacterium	Faecalibacterium prausnitzii_G	96.8	100	0
L2_6	downloaded	GCA_000210735.1	UK	3321367	3116	0.555714	5	Faecalibacterium	Faecalibacterium prausnitzii_G	96.19	98.64	0
FPSSTS7063_SV_a2	downloaded	GCA_902167865.1	Bangladeshi	3086770	2954	0.574456	5	Faecalibacterium	Faecalibacterium prausnitzii_G	96.04	100	0
Marseille-P9312	downloaded	GCA_902497445.1	France	2800344	2601	0.580054	5	Faecalibacterium	Faecalibacterium prausnitzii_G	96.52	100	0
Marseille-P9590	downloaded	GCA_017377665.1	France	2907134	2669	0.570756	5	Faecalibacterium	Faecalibacterium prausnitzii_G	97.72	100	0.34
AF31-10AC	CGR2	CNS0370214	China	2877494	2984	0.572677	5	Faecalibacterium	Faecalibacterium prausnitzii_G	97.88	94.61	0
AF32-8AC	CGR2	CNS0020080	China	3025882	2796	0.568408	5	Faecalibacterium	Faecalibacterium prausnitzii_G	96.64	100	0
AFF13-7A	CGR2	CNS0370473	China	3368674	3179	0.568976	5	Faecalibacterium	Faecalibacterium prausnitzii_G	96.08	99.32	0
CM04-06A	CGR2	CNS0371257	China	3011178	2832	0.575103	5	Faecalibacterium	Faecalibacterium prausnitzii_G	96.19	99.32	0
TF07-33	CGR2	CNS0371494	China	2841177	2998	0.579287	5	Faecalibacterium	Faecalibacterium prausnitzii_G	96.33	93.06	0
aa_0143	downloaded	GCA_004167405.1	USA	3079893	2845	0.562219	6	Faecalibacterium	Faecalibacterium prausnitzii	96.62	100	0
APC918_95b	downloaded	GCA_003312465.1	Ireland	2970937	2694	0.563867	6	Faecalibacterium	Faecalibacterium prausnitzii	96.59	100	0
APC924_119	downloaded	GCA_003287475.1	Ireland	3018140	2828	0.563583	6	Faecalibacterium	Faecalibacterium prausnitzii	96.72	100	0
ATCC_27766	downloaded	GCA_003324115.1	USA	3021116	2761	0.565015	6	Faecalibacterium	Faecalibacterium prausnitzii	99.99	100	0
ATCC_27768	downloaded	GCA_003324185.1	USA	3031166	2772	0.564489	6	Faecalibacterium	Faecalibacterium prausnitzii	100	100	0
BIOML-B1	downloaded	GCA_009680085.1	USA	3200077	2962	0.558448	6	Faecalibacterium	Faecalibacterium prausnitzii	96.32	100	0
BIOML-B10	downloaded	GCA_009679895.1	USA	3289671	3116	0.559123	6	Faecalibacterium	Faecalibacterium prausnitzii	96.61	100	0
BIOML-B11	downloaded	GCA_009679905.1	USA	3184549	2949	0.559001	6	Faecalibacterium	Faecalibacterium prausnitzii	96.69	100	0
BIOML-B12	downloaded	GCA_009679865.1	USA	3190795	2973	0.558691	6	Faecalibacterium	Faecalibacterium prausnitzii	96.62	100	0
BIOML-B13	downloaded	GCA_009679855.1	USA	3277652	3109	0.559357	6	Faecalibacterium	Faecalibacterium prausnitzii	96.67	100	0
BIOML-B14	downloaded	GCA_009679795.1	USA	3308444	3116	0.558401	6	Faecalibacterium	Faecalibacterium prausnitzii	96.65	100	0
BIOML-B17	downloaded	GCA_009679775.1	USA	3085873	2856	0.562957	6	Faecalibacterium	Faecalibacterium prausnitzii	96.57	100	0
BIOML-B18	downloaded	GCA_009679755.1	USA	3116298	2886	0.561626	6	Faecalibacterium	Faecalibacterium prausnitzii	96.61	100	0
BIOML-B2	downloaded	GCA_009680055.1	USA	3108610	2872	0.560948	6	Faecalibacterium	Faecalibacterium prausnitzii	96.65	100	0
BIOML-B3	downloaded	GCA_009680075.1	USA	3097750	2864	0.56195	6	Faecalibacterium	Faecalibacterium prausnitzii	96.59	100	0
BIOML-B4	downloaded	GCA_009680015.1	USA	3069371	2836	0.563213	6	Faecalibacterium	Faecalibacterium prausnitzii	96.6	100	0
BIOML-B5	downloaded	GCA_009679995.1	USA	3317934	3143	0.55872	6	Faecalibacterium	Faecalibacterium prausnitzii	96.71	100	0.14
BIOML-B6	downloaded	GCA_009680005.1	USA	3325049	3147	0.558315	6	Faecalibacterium	Faecalibacterium prausnitzii	96.66	100	0.14
BIOML-B7	downloaded	GCA_009679955.1	USA	3415875	3237	0.553655	6	Faecalibacterium	Faecalibacterium prausnitzii	96.68	100	0
BIOML-B8	downloaded	GCA_009679965.1	USA	3421522	3237	0.553683	6	Faecalibacterium	Faecalibacterium prausnitzii	96.61	100	0
BIOML-B9	downloaded	GCA_009679915.1	USA	3286508	3111	0.558971	6	Faecalibacterium	Faecalibacterium prausnitzii	96.64	100	0
CNCMI4573	downloaded	GCA_002549945.1	France	3275218	3057	0.559034	6	Faecalibacterium	Faecalibacterium prausnitzii	96.63	100	0.68
DFI.5.42	downloaded	GCA_019061285.1	USA	3117058	2861	0.560009	6	Faecalibacterium	Faecalibacterium prausnitzii	96.59	100	0
DFI.5.46	downloaded	GCA_022136525.1	USA	2908006	2638	0.564648	6	Faecalibacterium	Faecalibacterium prausnitzii	96.66	100	0
DFI.5.47	downloaded	GCA_022137305.1	USA	2908431	2638	0.562929	6	Faecalibacterium	Faecalibacterium prausnitzii	96.7	98.64	0
DFI.5.48	downloaded	GCA_019061315.1	USA	2917543	2657	0.564474	6	Faecalibacterium	Faecalibacterium prausnitzii	96.67	100	0
Fp1043	downloaded	GCA_019969415.1	Japan	3113977	2901	0.561624	6	Faecalibacterium	Faecalibacterium prausnitzii	96.47	100	0
Fp1160	downloaded	GCA_019969405.1	Japan	3129292	2912	0.561627	6	Faecalibacterium	Faecalibacterium prausnitzii	96.47	100	0.34
Fp137	downloaded	GCA_019969455.1	Japan	3262007	3052	0.56067	6	Faecalibacterium	Faecalibacterium prausnitzii	96.45	100	0
M21_2	downloaded	GCA_000154385.1	UK	3127383	2887	0.562319	6	Faecalibacterium	Faecalibacterium prausnitzii	96.78	100	0
MCC2041	downloaded	GCA_018327745.1	Japan	3070800	2807	0.560252	6	Faecalibacterium	Faecalibacterium prausnitzii	96.42	99.32	0.68
MCC585	downloaded	GCA_018784645.1	Ireland	2963293	2682	0.561131	6	Faecalibacterium	Faecalibacterium prausnitzii	96.51	100	0
SG-1377	downloaded	GCA_021589125.1	USA	3072784	2842	0.563441	6	Faecalibacterium	Faecalibacterium prausnitzii	96.4	100	0
SL3_3	downloaded	GCA_000209855.1	UK	3214418	3017	0.548106	6	Faecalibacterium	Faecalibacterium prausnitzii	96.68	99.09	0
AF10-13	CGR2	CNS0020267	China	3126281	2879	0.560765	6	Faecalibacterium	Faecalibacterium prausnitzii	96.17	99.32	0
AF29-11BH	CGR2	CNS0020357	China	3310911	3104	0.557458	6	Faecalibacterium	Faecalibacterium prausnitzii	96.48	100	0
AF29-7BH-C	CGR2	CNS0370208	China	3302228	3088	0.557535	6	Faecalibacterium	Faecalibacterium prausnitzii	96.51	100	0
AF31-14AC	CGR2	CNS0020542	China	3279664	3041	0.557416	6	Faecalibacterium	Faecalibacterium prausnitzii	96.36	100	0
AF32-9BH	CGR2	CNS0370220	China	3271509	3058	0.555644	6	Faecalibacterium	Faecalibacterium prausnitzii	96.19	100	0
AM100_B16A	CGR2	CNS0370556	China	3060682	2804	0.562783	6	Faecalibacterium	Faecalibacterium prausnitzii	96.45	100	0
AM36-18BH	CGR2	CNS0020786	China	2942346	2689	0.562607	6	Faecalibacterium	Faecalibacterium prausnitzii	96.3	100	0
AM37-13AC	CGR2	CNS0020164	China	2921966	2659	0.564841	6	Faecalibacterium	Faecalibacterium prausnitzii	96.57	99.32	0
AM54-7NS	CGR2	CNS0371068	China	3058985	2859	0.564036	6	Faecalibacterium	Faecalibacterium prausnitzii	96.24	100	0
AHMP21	downloaded	GCA_002550035.1	Australia	3019317	2836	0.573589	7	Faecalibacterium	Faecalibacterium prausnitzii_E	100	100	0.34
Fp4	downloaded	GCA_019969425.1	Japan	2969483	2734	0.57775	7	Faecalibacterium	Faecalibacterium prausnitzii_E	96.93	100	0
Fp40	downloaded	GCA_019968035.1	Japan	2949392	2710	0.578251	7	Faecalibacterium	Faecalibacterium prausnitzii_E	96.95	100	0
Fp45	downloaded	GCA_019968015.1	Japan	2948911	2708	0.578239	7	Faecalibacterium	Faecalibacterium prausnitzii_E	96.95	100	0
Fp77	downloaded	GCA_019967995.1	Japan	2937510	2698	0.578615	7	Faecalibacterium	Faecalibacterium prausnitzii_E	96.93	100	0
Marseille-Q3530	downloaded	GCA_017377625.1	France	2909601	2629	0.576777	7	Faecalibacterium	Faecalibacterium prausnitzii_E	97.18	99.32	0
AF26-9	CGR2	CNS0370202	China	2707004	2817	0.579972	7	Faecalibacterium	Faecalibacterium prausnitzii_E	96.62	95.53	0
AF28-13AC	CGR2	CNS0020524	China	3389503	3213	0.562323	7	Faecalibacterium	Faecalibacterium prausnitzii_E	96.83	100	0
AF35-6-C	CGR2	CNS0370230	China	3127312	3002	0.570291	7	Faecalibacterium	Faecalibacterium prausnitzii_E	96.84	100	0
APC923_51-1	downloaded	GCA_003287405.1	Ireland	3032382	2821	0.561863	8	Faecalibacterium	Faecalibacterium prausnitzii_J	100	99.32	0
APC923_61-1	downloaded	GCA_003287495.1	Ireland	2681793	2428	0.573796	9	Faecalibacterium	Faecalibacterium prausnitzii_I	100	100	0
APC942_8-14-2	downloaded	GCA_003287415.1	Ireland	2692426	2432	0.569619	9	Faecalibacterium	Faecalibacterium prausnitzii_I	98.21	100	0
OF04-11AC	CGR2	CNS0021166	China	2745360	2884	0.568711	9	Faecalibacterium	Faecalibacterium prausnitzii_I	97.27	97.45	2.06
CLA-AA-H233	downloaded	GCA_020687345.1	Germany	2604869	2383	0.586102	10	Faecalibacterium	Faecalibacterium sp900758465	98.17	100	0
AF52-21	CGR2	CNS0370270	China	2851918	2620	0.577651	10	Faecalibacterium	Faecalibacterium sp900758465	98.16	100	0
CNCMI4541	downloaded	GCA_002549775.1	France	2822738	2516	0.581096	11	Faecalibacterium	Faecalibacterium prausnitzii_F	100	99.32	1.95
