# Supplementary material for: Genomic and functional diversity of the human-derived isolates of Faecalibacterium
Source: Front Microbiol. 2024 May 30;15:1379500. doi: 10.3389/fmicb.2024.1379500 (PMC11169845; doi:10.3389/fmicb.2024.1379500)
Supplement: Supplementary file 1 [file Data_Sheet_1.ZIP › Supplementary Table S2. Pan-genes profile of Faecalibacterium .xlsx]

## Sheet: Sheet1
Supplementary Table S2. Pan-genes profile of Faecalibacterium
Organism name	No. of core genes of genus	No. of core genes of species	No. of accessory genes	No. of unique genes	cluster
13414_6_4	1038	543	783	194	1
4P15	1038	543	970	80	1
A2165	1038	543	1055	6	1
AF36-11AT	1038	543	906	85	1
AM33-14AC	1038	543	742	53	1
AM39-7BH	1038	543	821	38	1
AM42-11AC	1038	543	1000	22	1
BIOML-A1	1038	543	899	55	1
CLA-AA-H223	1038	543	986	31	1
CLA-AA-H254	1038	543	1113	50	1
CLA-AA-H283	1038	543	778	59	1
CNCMI4543	1038	543	1149	7	1
CNCMI4574	1038	543	1164	6	1
DFI.9.14	1038	543	967	45	1
Fp1	1038	543	772	0	1
Fp14	1038	543	824	29	1
Fp28	1038	543	830	1	1
HMI19	1038	543	838	48	1
Indica	1038	543	774	79	1
JCM_31915	1038	543	1049	0	1
Marseille-Q0746	1038	543	829	34	1
Marseille-Q4137	1038	543	1170	86	1
Marseille-Q4164	1038	543	967	6	1
MCC588	1038	543	1063	241	1
MCC589	1038	543	1092	100	1
P9094	1038	543	937	0	1
P9122	1038	543	949	72	1
P9123	1038	543	942	31	1
P9224	1038	543	771	56	1
P9225	1038	543	856	43	1
P9238	1038	543	938	2	1
P9239	1038	543	640	57	1
P9240	1038	543	720	1	1
P9241	1038	543	760	37	1
P9311	1038	543	1100	71	1
P9313	1038	543	706	1	1
P9391	1038	543	785	118	1
13414_6_54	1038	623	529	101	2
AF10-46	1038	623	810	121	2
AF27-11BH	1038	623	671	103	2
AM36-22BH	1038	623	727	128	3
AM43-5AT	1038	623	781	126	3
BIOML-A1-1	1038	623	914	22	3
BIOML-A2	1038	623	853	5	3
BIOML-A3	1038	623	1063	1	3
BIOML-A4	1038	623	1060	1	3
CNCMI4540	1038	623	764	276	3
CNCMI4542	1038	623	839	52	3
CNCMI4544	1038	623	733	71	3
Fp944	1038	623	744	156	3
KLE1255	1038	623	848	76	3
Marseille-Q4896	1038	623	776	77	3
OF03-6AC	1038	623	794	78	3
942_30-2	1038	567	776	2	3
AF31-10AC	1038	567	779	152	3
AF32-8AC	1038	567	842	71	3
AFF13-7A	1038	567	1025	182	4
APC942_18-1	1038	567	769	3	4
APC942_32-1	1038	567	748	258	4
CLA-AA-H236	1038	567	876	79	5
CLA-AA-H243	1038	567	727	89	5
CM04-06A	1038	567	895	123	5
DFI.5.40	1038	567	802	144	5
Fp360	1038	567	820	117	5
FPSSTS7063_SV_a2	1038	567	948	136	5
JG_BgPS064	1038	567	852	124	5
L2_6	1038	567	1057	174	5
Marseille-P9312	1038	567	729	98	5
Marseille-P9590	1038	567	716	170	5
SSTS_Bg7063	1038	567	812	143	5
TF07-33	1038	567	708	103	5
aa_0143	1038	704	861	1	5
AF10-13	1038	704	779	42	5
AF29-11BH	1038	704	984	2	5
AF29-7BH-C	1038	704	980	1	5
AF31-14AC	1038	704	867	106	5
AF32-9BH	1038	704	825	223	5
AM100_B16A	1038	704	683	85	6
AM36-18BH	1038	704	665	42	6
AM37-13AC	1038	704	597	101	6
AM54-7NS	1038	704	743	125	6
APC918_95b	1038	704	693	15	6
APC924_119	1038	704	751	107	6
ATCC_27766	1038	704	764	3	6
ATCC_27768	1038	704	766	1	6
BIOML-B1	1038	704	822	145	6
BIOML-B10	1038	704	1039	3	6
BIOML-B11	1038	704	913	1	6
BIOML-B12	1038	704	931	2	6
BIOML-B13	1038	704	1055	1	6
BIOML-B14	1038	704	1049	10	6
BIOML-B17	1038	704	852	0	6
BIOML-B18	1038	704	870	1	6
BIOML-B2	1038	704	871	10	6
BIOML-B3	1038	704	869	0	6
BIOML-B4	1038	704	849	2	6
BIOML-B5	1038	704	1071	1	6
BIOML-B6	1038	704	1072	3	6
BIOML-B7	1038	704	1151	4	6
BIOML-B8	1038	704	1152	2	6
BIOML-B9	1038	704	1042	0	6
CNCMI4573	1038	704	917	76	6
DFI.5.42	1038	704	769	82	6
DFI.5.46	1038	704	722	1	6
DFI.5.47	1038	704	705	26	6
DFI.5.48	1038	704	722	1	6
Fp1043	1038	704	891	1	6
Fp1160	1038	704	894	4	6
Fp137	1038	704	872	180	6
M21_2	1038	704	781	98	6
MCC2041	1038	704	741	64	6
MCC585	1038	704	623	65	6
SG-1377	1038	704	806	45	6
SL3_3	1038	704	804	216	6
13414_6_53	1038	942	159	351	6
APC922_41-1	1038	942	141	263	6
CNCMI4575	1038	942	210	401	6
14207_7_93	1038	942	259	362	6
CNCMI4644	1038	942	222	298	6
OM04-11BH	1038	942	189	309	6
AF26-9	1038	698	384	265	7
AF28-13AC	1038	698	797	393	7
AF35-6-C	1038	698	710	346	7
AHMP21	1038	698	517	369	7
Fp4	1038	698	760	1	7
Fp40	1038	698	760	0	7
Fp45	1038	698	757	0	7
Fp77	1038	698	751	1	7
Marseille-Q3530	1038	698	530	173	7
APC923_51-1	1038	1584	0	0	8
APC923_61-1	1038	812	193	289	9
APC942_8-14-2	1038	812	173	291	9
OF04-11AC	1038	812	156	441	9
AF52-21	1038	1054	0	310	10
CLA-AA-H233	1038	1054	0	164	10
CNCMI4541	1038	1340	0	0	11
