# Supplementary material for: Genomic and functional diversity of the human-derived isolates of Faecalibacterium
Source: Front Microbiol. 2024 May 30;15:1379500. doi: 10.3389/fmicb.2024.1379500 (PMC11169845; doi:10.3389/fmicb.2024.1379500)
Supplement: Supplementary file 1 [file Data_Sheet_1.ZIP › Supplementary Table S3. The functional profile of genomes of Faecalibacterium.xlsx]

## Sheet: 3a. CAZymes
Supplementary Table S3A. The functional profile of genomes of Faecalibacterium (CAZymes)
Genome ID	Cluster ID	CBM12	CBM13	CBM32	CBM4	CBM48	CBM50	CE1	CE12	CE15	CE17	CE19	CE2	CE4	CE6	CE8	CE9	GH0	GH1	GH105	GH106	GH109	GH112	GH113	GH115	GH13	GH130	GH133	GH151	GH154	GH16	GH170	GH172	GH2	GH23	GH25	GH28	GH3	GH31	GH32	GH33	GH36	GH38	GH4	GH42	GH43	GH65	GH73	GH77
13414_6_4	1	0	2	0	0	0	1	0	0	2	0	0	0	1	0	1	2	0	4	0	0	0	1	0	0	7	0	0	0	0	0	0	1	7	1	2	1	2	2	1	0	1	0	0	0	0	0	0	2
13414_6_53	2	0	0	0	0	0	1	0	0	0	0	0	0	2	0	1	1	0	3	1	0	0	1	0	0	6	0	0	0	0	0	0	1	6	2	3	1	3	2	1	0	1	0	0	0	0	0	1	2
13414_6_54	3	0	2	0	0	0	1	0	0	0	0	0	0	1	0	1	1	0	4	1	0	0	1	0	0	6	0	0	0	0	0	0	0	3	1	1	1	1	2	1	0	0	0	1	0	0	0	0	3
14207_7_93	4	0	2	0	0	0	1	1	0	0	1	0	1	1	1	1	2	0	7	1	0	0	1	1	0	6	2	0	0	0	0	1	0	5	2	1	2	2	3	1	1	1	0	1	0	0	0	0	2
4P15	1	0	2	0	0	0	2	0	0	0	1	0	1	1	0	1	1	0	3	1	0	0	1	1	0	7	2	0	0	0	0	0	0	7	2	2	1	2	2	1	0	2	0	0	1	0	0	0	3
942_30-2	5	0	2	0	0	0	1	0	0	0	0	0	0	1	0	1	1	0	1	1	0	0	1	0	0	6	0	0	0	0	0	0	1	4	1	1	1	3	1	1	0	0	0	0	0	0	0	0	2
A2165	1	0	2	0	0	0	1	0	0	1	0	0	0	1	0	1	2	0	2	1	0	0	1	0	0	6	0	0	0	0	0	0	1	7	1	2	1	2	2	1	0	2	0	0	0	0	0	1	2
aa_0143	6	0	2	1	0	0	2	0	0	0	0	0	0	1	0	1	1	0	2	2	0	0	1	0	0	7	0	0	0	1	0	1	0	8	2	1	2	2	0	1	1	1	0	1	0	1	0	0	2
AF10-13	6	0	2	1	0	0	1	0	0	0	1	0	1	1	0	1	2	0	5	2	0	0	1	1	0	7	2	0	0	1	0	1	0	7	1	1	3	2	1	1	1	1	0	1	0	1	0	0	2
AF10-46	3	0	2	0	0	0	1	0	1	0	0	0	0	1	0	1	1	0	5	2	1	1	1	0	0	5	0	0	0	1	0	0	0	5	1	1	2	1	1	0	0	0	0	1	0	0	0	0	3
AF26-9	7	0	2	1	0	0	1	0	0	0	0	0	0	1	0	1	1	0	4	1	0	0	1	0	0	6	0	0	0	0	0	0	1	10	1	2	1	4	1	1	0	1	0	0	0	2	0	0	2
AF27-11BH	3	0	2	0	0	0	1	0	1	0	0	0	0	1	0	1	1	0	5	2	1	0	1	0	0	6	0	0	0	1	0	0	1	5	1	1	3	0	2	1	0	0	0	2	0	0	0	0	3
AF28-13AC	7	0	1	1	0	0	1	1	0	0	0	0	0	1	0	1	1	0	3	1	0	0	1	0	0	8	0	0	0	1	0	0	0	8	1	3	1	4	2	1	0	2	0	0	0	1	0	0	3
AF29-11BH	6	0	2	1	0	0	1	0	0	0	0	1	0	1	0	2	1	0	3	3	0	0	1	0	0	6	0	0	0	1	0	1	1	8	1	1	4	2	1	1	1	1	0	1	0	1	0	0	2
AF29-7BH-C	6	0	2	1	0	0	1	0	0	0	0	1	0	1	0	2	1	0	3	3	0	0	1	0	0	6	0	0	0	1	0	1	1	8	1	1	4	2	1	1	1	1	0	1	0	1	0	0	2
AF31-10AC	5	0	2	0	0	0	1	0	0	0	0	0	0	1	0	1	1	0	1	1	0	0	1	0	0	6	0	0	0	0	0	0	0	4	1	1	1	3	1	1	0	0	0	0	0	0	0	0	2
AF31-14AC	6	0	2	1	0	0	1	0	0	0	0	0	0	1	0	1	1	0	4	2	0	0	1	0	0	8	0	1	0	1	0	1	1	8	1	1	2	2	1	1	1	1	0	1	0	1	0	0	3
AF32-8AC	5	0	2	0	0	0	1	0	0	0	0	0	0	1	0	1	1	0	1	1	0	0	1	0	0	7	0	0	0	1	0	0	0	5	1	1	1	3	2	1	0	0	0	0	0	0	0	0	3
AF32-9BH	6	0	2	1	0	0	1	0	0	0	1	0	1	2	0	1	1	0	5	2	0	0	1	1	0	7	2	0	0	1	0	1	0	8	1	1	2	2	1	1	0	1	0	1	0	1	0	0	2
AF35-6-C	7	0	2	0	0	0	1	1	0	0	0	0	0	1	0	1	1	0	2	1	0	0	1	0	0	7	0	0	0	1	0	0	0	7	2	3	1	4	2	1	1	1	0	0	0	0	0	0	3
AF36-11AT	1	0	2	0	0	0	2	0	0	0	0	0	0	1	0	1	1	0	3	1	0	0	1	0	0	8	0	0	0	0	0	0	0	8	2	2	1	2	2	1	0	2	0	0	0	0	0	0	3
AF52-21	10	0	1	0	0	0	1	0	0	0	0	0	0	2	0	1	1	0	0	1	0	0	1	0	0	6	0	0	0	0	0	0	1	4	1	1	3	3	1	1	0	0	0	0	0	0	0	0	3
AFF13-7A	5	0	2	0	1	0	1	0	1	0	0	0	0	1	0	1	1	0	0	1	0	0	1	0	0	6	0	0	0	1	2	1	0	8	1	2	1	4	2	0	0	0	0	0	0	0	0	0	2
AHMP21	7	1	2	0	0	0	2	0	0	0	0	0	0	1	0	1	1	0	1	1	0	0	1	0	0	8	0	0	0	0	0	0	1	6	2	3	1	4	2	1	0	2	0	0	0	0	0	0	3
AM100_B16A	6	0	2	1	0	0	1	1	0	0	1	0	1	2	0	1	1	0	3	2	0	0	1	1	0	6	2	0	0	1	0	1	0	8	1	1	3	2	1	0	1	2	0	1	0	1	0	0	2
AM33-14AC	1	0	1	0	0	0	1	0	0	0	0	0	0	1	0	1	2	0	4	1	0	0	1	0	0	7	0	0	0	0	0	0	0	6	1	3	1	3	1	1	0	0	0	0	1	0	0	0	3
AM36-18BH	6	0	2	1	0	0	1	0	0	0	1	0	1	2	0	1	1	0	4	2	0	0	1	1	0	7	2	0	0	1	0	1	0	8	1	1	2	2	1	1	1	2	0	1	0	1	0	0	2
AM36-22BH	3	0	2	0	0	0	0	0	0	0	0	0	0	1	0	1	1	0	5	1	0	0	1	0	0	7	0	0	0	0	0	0	1	3	1	2	2	0	2	2	0	0	0	1	0	0	0	0	3
AM37-13AC	6	0	2	1	0	0	1	0	0	0	0	0	0	1	0	1	1	0	1	2	0	0	1	0	0	7	0	0	0	1	0	1	0	7	1	1	2	2	0	1	0	1	0	1	0	1	0	0	2
AM39-7BH	1	0	2	1	0	0	1	0	0	0	0	0	0	1	0	1	2	0	3	1	0	0	1	0	0	9	0	0	0	0	0	0	0	8	1	3	1	3	2	1	0	2	0	0	0	2	0	0	2
AM42-11AC	1	0	2	1	0	0	2	0	0	0	0	0	0	1	0	1	2	0	6	1	0	0	1	0	0	9	0	0	0	0	0	0	0	8	2	3	1	3	2	1	0	2	0	0	1	1	0	0	3
AM43-5AT	3	0	2	0	0	0	1	0	0	0	0	0	0	1	0	1	1	0	5	2	0	0	1	0	0	5	0	0	0	1	0	0	0	5	1	1	1	1	1	0	0	0	0	1	0	0	0	0	3
AM54-7NS	6	0	2	1	0	0	1	0	0	0	1	0	1	1	0	1	1	0	3	2	0	0	1	1	0	7	2	0	0	1	0	1	0	8	1	1	2	2	1	1	1	1	0	1	0	1	0	0	2
APC918_95b	6	0	2	1	0	0	1	0	0	0	1	0	1	1	0	1	1	0	3	2	0	0	1	1	0	6	2	0	0	1	0	1	1	8	1	1	3	2	1	1	1	1	0	1	0	1	0	0	2
APC922_41-1	2	0	2	0	0	0	1	0	0	0	0	0	0	1	0	1	1	0	1	1	0	0	1	0	0	6	0	0	0	0	0	0	1	6	1	3	1	3	2	1	0	1	0	0	0	0	0	0	2
APC923_51-1	8	0	2	0	0	0	1	0	0	0	0	0	0	1	0	1	1	0	1	1	0	0	1	0	0	6	0	0	0	1	0	1	0	6	2	1	2	2	1	1	1	2	0	1	0	0	0	0	3
APC923_61-1	9	0	2	0	0	0	1	1	0	0	0	0	0	1	0	1	1	0	1	1	0	0	1	0	0	6	0	0	0	0	0	0	1	4	1	1	1	3	4	1	0	0	0	0	0	0	0	0	2
APC924_119	6	0	2	1	0	0	2	0	0	0	0	0	0	1	1	1	1	0	5	2	0	0	1	0	1	6	0	0	0	1	0	1	0	9	2	1	3	2	0	1	1	1	0	1	0	1	0	0	2
APC942_18-1	5	0	2	0	0	0	1	0	0	0	0	0	0	1	0	1	1	0	1	1	0	0	1	0	0	6	0	0	0	0	0	0	1	4	1	1	1	3	1	1	0	0	0	0	0	0	0	0	2
APC942_32-1	5	0	2	0	0	0	1	0	1	0	0	0	0	1	0	1	1	0	0	1	0	0	1	0	0	7	0	0	0	1	0	0	0	5	2	1	1	3	2	1	0	0	0	0	0	0	0	0	2
APC942_8-14-2	9	0	1	0	0	0	1	0	0	0	0	0	0	1	0	1	1	0	1	1	0	0	1	0	0	6	0	0	0	0	0	0	0	4	1	1	1	3	4	1	0	0	0	0	0	0	0	0	2
ATCC_27766	6	0	2	1	0	0	1	0	0	0	0	0	0	1	0	1	2	0	2	2	0	0	1	0	0	6	0	0	0	1	0	1	0	7	1	1	3	2	1	1	1	1	0	1	0	1	0	0	2
ATCC_27768	6	0	2	1	0	0	1	0	0	0	0	0	0	1	0	1	2	0	2	2	0	0	1	0	0	6	0	0	0	1	0	1	0	7	1	1	3	2	1	1	1	1	0	1	0	1	0	0	2
BIOML-A1	1	0	2	0	0	0	1	0	0	2	0	0	0	1	0	0	1	0	3	0	0	0	1	0	0	7	0	0	0	0	0	0	1	7	2	3	1	2	2	1	0	1	0	0	0	0	0	0	2
BIOML-A1-1	3	0	2	0	0	0	1	0	0	0	1	0	1	1	0	1	2	0	6	1	0	1	1	1	0	6	2	0	0	0	0	0	1	3	1	2	1	0	2	1	0	1	0	1	0	0	0	0	3
BIOML-A2	3	0	2	0	0	0	1	0	0	0	1	0	1	1	0	1	2	0	6	1	0	1	1	1	0	6	2	0	0	0	0	0	1	3	1	1	1	0	2	1	0	1	0	1	0	0	0	0	3
BIOML-A3	3	0	2	0	0	0	1	0	0	0	1	0	1	1	0	1	1	0	5	1	1	0	1	1	0	6	2	0	0	1	0	0	0	6	1	2	1	1	2	1	0	0	0	0	0	0	0	0	3
BIOML-A4	3	0	2	0	0	0	1	0	0	0	1	0	1	1	0	1	1	0	5	1	1	0	1	1	0	6	2	0	0	1	0	0	0	6	1	2	1	1	2	1	0	0	0	0	0	0	0	0	3
BIOML-B1	6	0	2	1	0	0	1	0	0	0	1	0	1	1	0	1	2	0	4	2	0	0	1	1	0	6	2	0	0	1	0	1	1	8	1	2	3	2	1	1	1	2	0	1	0	1	0	0	2
BIOML-B10	6	0	2	1	0	0	1	0	0	0	0	0	0	1	0	1	1	0	6	2	0	0	1	0	0	6	0	0	0	1	0	1	1	8	1	1	2	3	0	1	1	1	0	1	0	1	0	1	2
BIOML-B11	6	0	2	1	0	0	1	0	0	0	0	0	0	1	0	1	1	0	6	2	0	0	1	0	0	6	0	0	0	1	0	1	1	8	1	1	2	3	0	1	1	1	0	1	0	1	0	0	2
BIOML-B12	6	0	2	1	0	0	1	0	0	0	0	0	0	1	0	1	1	0	6	2	0	0	1	0	0	6	0	0	0	1	0	1	1	8	1	1	2	3	0	1	1	1	0	1	0	1	0	0	2
BIOML-B13	6	0	2	1	0	0	1	0	0	0	0	0	0	1	0	1	1	0	6	2	0	0	1	0	0	6	0	0	0	1	0	1	1	8	1	1	2	3	0	1	1	1	0	1	0	1	0	1	2
BIOML-B14	6	0	2	1	0	0	1	0	0	0	0	0	0	1	0	1	1	0	6	2	0	0	1	0	0	6	0	0	0	1	0	1	1	8	1	1	2	3	0	1	1	1	1	1	0	1	1	1	2
BIOML-B17	6	0	2	1	0	0	2	0	0	0	0	0	0	1	0	1	1	0	2	2	0	0	1	0	0	7	0	0	0	1	0	1	0	8	2	1	2	2	0	1	1	1	0	1	0	1	0	0	2
BIOML-B18	6	0	2	1	0	0	2	0	0	0	0	0	0	1	0	1	1	0	2	2	0	0	1	0	0	7	0	0	0	1	0	1	0	8	2	1	2	2	0	1	1	1	0	1	0	1	0	0	2
BIOML-B2	6	0	2	1	0	0	2	0	0	0	0	0	0	1	0	1	1	0	2	2	0	0	1	0	0	7	0	0	0	1	0	1	0	8	2	1	2	2	0	1	1	1	0	1	0	1	0	0	2
BIOML-B3	6	0	2	1	0	0	2	0	0	0	0	0	0	1	0	1	1	0	2	2	0	0	1	0	0	7	0	0	0	1	0	1	0	8	2	1	2	2	0	1	1	1	0	1	0	1	0	0	2
BIOML-B4	6	0	2	1	0	0	2	0	0	0	0	0	0	1	0	1	1	0	2	2	0	0	1	0	0	7	0	0	0	1	0	1	0	8	2	1	2	2	0	1	1	1	0	1	0	1	0	0	2
BIOML-B5	6	0	2	1	0	0	1	0	0	0	1	0	1	1	0	1	1	0	6	2	0	0	1	1	0	6	2	0	0	1	0	1	1	8	1	1	2	3	0	1	1	2	0	1	0	1	0	1	2
BIOML-B6	6	0	2	1	0	0	1	0	0	0	1	0	1	1	0	1	1	0	6	2	0	0	1	1	0	6	2	0	0	1	0	1	1	8	1	1	2	3	0	1	1	2	0	1	0	1	0	1	2
BIOML-B7	6	0	2	1	0	0	1	0	0	0	0	0	0	1	0	1	1	0	6	2	0	0	1	0	0	6	0	0	0	1	0	1	1	8	1	1	2	3	0	1	1	1	0	1	0	1	0	1	2
BIOML-B8	6	0	2	1	0	0	1	0	0	0	0	0	0	1	0	1	1	0	6	2	0	0	1	0	0	6	0	0	0	1	0	1	1	8	1	1	2	3	0	1	1	1	0	1	0	1	0	1	2
BIOML-B9	6	0	2	1	0	0	1	0	0	0	0	0	0	1	0	1	1	0	6	2	0	0	1	0	0	6	0	0	0	1	0	1	1	8	1	1	2	3	0	1	1	1	0	1	0	1	0	1	2
CLA-AA-H223	1	0	2	0	0	0	1	0	0	0	0	0	0	1	0	1	1	0	4	1	0	0	1	0	0	7	0	0	0	0	0	0	0	7	1	3	1	2	2	1	0	2	0	0	0	0	0	0	3
CLA-AA-H233	10	0	2	0	0	0	1	0	0	0	0	0	0	2	0	1	1	0	0	1	0	0	0	0	0	6	0	0	0	1	0	0	1	5	1	1	3	3	1	1	0	0	0	0	0	0	0	0	3
CLA-AA-H236	5	0	2	0	0	0	1	0	1	0	0	0	0	1	0	1	1	0	4	1	0	0	1	0	0	6	0	0	0	0	0	0	0	4	1	1	1	3	1	1	0	0	0	0	0	0	0	0	2
CLA-AA-H243	5	0	2	0	0	0	1	0	1	0	0	0	0	1	0	1	1	0	1	1	0	0	1	0	0	6	0	0	0	0	0	0	0	3	1	1	2	3	1	1	0	0	0	0	0	0	0	0	3
CLA-AA-H254	1	0	2	1	0	0	1	0	0	1	0	0	0	1	0	1	3	0	4	1	0	0	1	0	0	7	0	0	0	1	0	0	0	9	1	4	2	4	1	1	0	0	0	0	0	2	0	0	3
CLA-AA-H283	1	0	2	0	0	0	1	0	0	0	0	0	0	1	0	0	1	0	3	0	0	0	1	0	0	7	0	0	0	0	0	0	1	7	1	2	2	3	2	1	0	1	0	0	0	0	0	1	2
CM04-06A	5	0	2	0	0	0	1	1	1	0	0	1	0	1	0	2	1	0	1	2	0	0	1	0	0	6	0	0	0	1	0	1	0	6	1	2	2	3	1	1	0	0	0	0	0	0	0	0	2
CNCMI4540	3	0	2	0	0	0	2	0	0	0	1	1	1	1	0	2	1	0	3	2	0	1	1	1	0	5	2	0	0	1	0	0	0	4	1	2	2	0	1	0	0	1	0	2	0	0	0	0	2
CNCMI4541	11	0	2	0	0	0	1	0	0	0	0	0	0	1	0	1	1	0	7	1	0	0	1	0	0	6	1	1	0	1	0	0	0	3	1	1	2	0	1	1	0	1	0	0	0	0	0	0	2
CNCMI4542	3	0	2	0	0	0	1	0	0	0	0	0	0	1	0	1	2	0	9	1	0	0	1	0	0	6	1	0	0	0	0	0	0	5	1	1	1	1	2	1	0	0	0	1	0	0	0	0	3
CNCMI4543	1	0	2	0	0	0	1	0	0	0	1	0	1	1	0	1	2	0	2	1	0	0	1	1	0	6	2	0	0	0	0	0	1	8	1	3	1	3	2	1	0	2	0	0	0	0	0	1	2
CNCMI4544	3	0	2	0	0	0	1	0	0	0	0	0	0	1	0	1	1	0	7	1	0	0	1	0	0	6	0	0	0	1	0	0	0	6	1	1	1	1	2	1	1	0	0	1	0	0	0	0	2
CNCMI4573	6	0	2	1	0	0	1	0	0	0	0	0	0	1	0	1	1	0	5	2	0	0	1	0	0	6	0	0	0	1	0	2	0	8	1	1	4	2	1	1	1	1	0	1	0	1	0	1	2
CNCMI4574	1	0	2	0	0	0	1	0	0	0	1	0	1	1	0	1	2	0	2	1	0	0	1	1	0	6	2	0	0	0	0	0	1	8	1	3	1	3	2	1	0	2	0	0	0	0	0	1	2
CNCMI4575	2	0	1	1	0	0	1	0	0	0	1	0	1	2	0	1	1	0	2	1	0	0	1	1	0	6	2	0	0	1	0	0	1	9	1	3	1	4	2	1	0	1	0	0	0	1	0	1	2
CNCMI4644	4	0	2	1	0	0	1	1	0	0	1	0	1	1	1	1	1	0	3	1	0	0	1	1	0	5	2	0	0	0	0	1	0	7	1	1	2	3	3	2	0	1	0	1	0	1	0	0	2
DFI.5.40	5	0	2	0	0	0	1	0	0	0	0	0	0	1	0	1	1	0	2	1	0	0	1	0	0	6	0	0	0	0	0	0	0	4	1	1	1	3	1	1	0	0	0	0	0	0	0	0	2
DFI.5.42	6	0	2	1	0	0	1	1	0	0	0	0	0	1	0	1	1	0	6	2	0	0	1	0	0	6	0	0	0	1	0	1	0	7	1	1	3	2	1	1	1	1	0	1	0	1	0	0	2
DFI.5.46	6	0	2	1	0	0	1	0	0	0	0	0	0	1	0	1	1	0	3	2	0	0	1	0	0	6	0	0	0	1	0	1	1	7	1	1	3	2	1	1	1	1	0	1	0	1	0	0	2
DFI.5.47	6	0	2	1	0	0	1	0	0	0	0	0	0	1	0	1	1	0	3	2	0	0	1	0	0	7	0	0	0	1	0	1	1	7	1	1	3	2	1	1	1	1	0	1	0	1	0	0	2
DFI.5.48	6	0	2	1	0	0	1	0	0	0	0	0	0	1	0	1	1	0	3	2	0	0	1	0	0	6	0	0	0	1	0	1	1	7	1	1	3	2	1	1	1	1	0	1	0	1	0	0	2
DFI.9.14	1	0	2	0	0	0	2	0	0	0	0	0	0	1	0	1	1	0	5	1	0	0	1	0	0	8	0	0	0	1	0	0	0	10	2	2	2	3	1	1	0	2	0	0	0	0	0	1	2
Fp1	1	0	2	0	0	0	1	0	0	0	0	0	0	1	0	1	1	0	5	1	0	0	1	0	0	7	0	0	0	0	0	0	0	8	1	2	2	3	2	1	0	2	0	0	0	0	0	0	2
Fp1043	6	0	2	1	0	0	1	0	0	0	0	0	0	1	0	1	1	0	3	2	0	0	1	0	0	6	0	0	0	1	0	1	0	7	2	1	2	2	1	1	1	1	0	1	0	2	0	0	2
Fp1160	6	0	2	1	0	0	1	0	0	0	0	0	0	1	0	1	1	0	3	2	0	0	1	0	0	6	0	0	0	1	0	1	0	7	2	1	2	2	1	1	1	1	0	1	0	2	0	0	2
Fp137	6	0	2	1	0	0	1	0	0	0	1	0	1	1	0	1	1	0	3	2	0	0	1	1	0	7	2	1	0	1	0	1	0	8	1	1	2	2	1	0	1	2	0	1	0	1	0	1	3
Fp14	1	0	2	0	0	0	1	0	0	1	0	0	0	1	0	1	2	0	3	1	0	0	1	0	0	7	0	0	0	0	0	0	0	7	1	3	1	3	2	1	0	0	0	0	0	0	0	0	3
Fp28	1	0	2	0	0	0	1	0	0	0	0	0	0	1	0	1	1	0	5	1	0	0	1	0	0	7	0	0	0	0	0	0	0	8	1	2	2	3	2	1	0	2	0	0	0	0	0	0	2
Fp360	5	0	2	0	0	0	1	0	0	0	0	0	0	1	0	1	1	0	1	1	0	0	1	0	0	6	0	0	0	0	0	0	0	3	1	1	2	3	3	1	0	0	0	0	0	0	0	0	3
Fp4	7	0	2	1	0	0	1	1	0	0	0	0	0	1	0	1	1	0	4	1	0	0	1	0	0	8	0	0	0	1	0	0	0	9	1	3	1	4	2	1	0	2	0	0	0	1	0	0	3
Fp40	7	0	2	1	0	0	1	1	0	0	0	0	0	1	0	1	1	0	4	1	0	0	1	0	0	8	0	0	0	1	0	0	0	9	1	3	1	4	2	1	0	2	0	0	0	1	0	0	3
Fp45	7	0	2	1	0	0	1	1	0	0	0	0	0	1	0	1	1	0	4	1	0	0	1	0	0	8	0	0	0	1	0	0	0	9	1	3	1	4	2	1	0	2	0	0	0	1	0	0	3
Fp77	7	0	2	1	0	0	1	0	0	0	0	0	0	1	0	1	1	0	4	1	0	0	1	0	0	8	0	0	0	1	0	0	0	9	1	3	1	4	2	1	0	2	0	0	0	1	0	0	3
Fp944	3	0	2	0	0	0	1	0	0	0	0	0	0	1	0	1	1	0	4	1	0	0	1	0	0	8	0	1	0	1	0	0	0	5	1	1	1	0	2	1	0	0	0	0	0	0	0	0	4
FPSSTS7063_SV_a2	5	0	2	0	0	0	1	0	0	0	0	1	0	1	0	2	1	0	1	2	0	0	1	0	0	5	0	0	0	0	0	1	0	5	1	1	2	3	1	0	0	0	0	0	0	0	0	1	2
HMI19	1	0	2	0	0	0	1	0	0	0	0	0	0	1	0	1	1	0	5	1	0	0	1	0	0	10	0	1	0	0	0	0	0	7	1	3	1	3	4	1	0	2	0	0	1	0	0	0	3
Indica	1	0	2	0	0	0	1	0	0	1	0	0	0	1	0	0	1	0	3	0	0	0	1	0	0	6	0	0	0	0	0	0	0	8	1	4	0	3	2	1	0	1	0	0	0	1	0	0	2
JCM_31915	1	0	2	0	0	0	1	0	0	1	0	0	0	1	0	1	2	0	2	1	0	0	1	0	0	6	0	0	0	0	0	0	1	7	1	2	1	2	2	1	0	2	0	0	0	0	0	1	2
JG_BgPS064	5	0	2	0	0	0	1	1	1	0	0	0	0	1	0	1	1	0	3	1	0	0	1	0	0	7	0	0	0	1	0	1	0	9	1	2	1	3	4	1	0	0	0	0	0	0	0	0	2
KLE1255	3	0	2	0	0	0	1	0	0	0	0	0	0	1	0	1	1	0	4	1	0	0	1	0	0	6	0	0	0	1	0	0	0	6	1	2	1	1	2	1	0	0	0	0	0	0	0	0	3
L2_6	5	0	2	0	0	0	1	0	1	0	0	0	0	1	0	1	1	0	1	1	0	1	1	0	0	7	0	0	0	1	0	1	0	7	1	2	1	3	3	1	0	0	0	0	0	0	0	0	2
M21_2	6	0	2	1	0	0	1	0	0	0	1	0	1	1	0	1	1	0	4	2	0	0	1	1	0	6	2	0	0	1	0	1	0	8	1	1	2	2	1	0	1	1	0	1	0	1	0	0	2
Marseille-P9312	5	0	2	0	0	0	1	0	0	0	0	0	0	1	0	1	1	0	0	1	0	0	1	0	0	6	0	0	0	0	0	0	0	4	1	1	1	3	2	1	1	0	0	0	0	0	0	0	2
Marseille-P9590	5	0	2	0	0	0	1	0	0	0	0	0	0	1	0	1	1	0	1	1	0	0	1	0	0	6	0	0	0	0	0	0	0	4	1	2	1	3	1	1	0	0	0	0	0	0	0	0	2
Marseille-Q0746	1	0	2	0	0	0	1	0	0	0	0	0	0	1	0	1	1	0	5	1	0	0	1	0	0	7	0	0	0	0	0	0	0	7	1	2	1	3	2	1	0	2	0	0	1	0	0	0	2
Marseille-Q3530	7	0	1	0	0	0	1	0	0	0	0	1	0	1	0	1	1	0	3	2	0	0	1	0	0	8	0	0	0	0	0	0	1	8	1	2	2	4	2	1	0	1	0	0	0	0	0	0	3
Marseille-Q4137	1	0	2	1	0	0	1	0	0	0	1	0	1	1	0	1	2	0	5	1	0	0	1	1	0	8	2	0	0	0	0	0	0	8	1	3	1	3	1	1	0	2	0	0	1	1	0	0	3
Marseille-Q4164	1	0	2	0	0	0	2	0	0	0	0	0	0	1	0	1	2	0	2	1	0	0	1	0	0	6	0	0	0	0	0	0	1	7	1	3	1	2	2	1	0	1	0	0	0	0	0	0	2
Marseille-Q4896	3	0	2	0	0	0	1	0	0	0	0	0	0	1	0	1	1	0	6	1	0	0	1	0	0	6	0	0	0	1	0	0	1	6	1	1	1	1	2	1	0	0	0	1	0	0	0	0	3
MCC2041	6	0	2	1	0	0	1	1	0	0	0	0	0	1	0	1	1	0	3	2	0	0	1	0	0	6	0	0	0	1	0	1	0	8	1	1	3	2	1	1	1	1	0	1	0	1	0	1	2
MCC585	6	0	2	1	0	0	1	0	0	0	0	0	0	1	0	1	2	0	3	2	0	0	1	0	0	6	0	0	0	1	0	1	0	8	1	1	2	3	0	1	1	1	0	1	0	1	0	0	2
MCC588	1	0	2	1	0	0	1	0	0	1	1	0	1	1	0	1	2	0	3	1	0	0	1	1	0	6	2	0	0	0	0	0	0	7	2	3	1	4	1	1	0	1	0	0	0	1	0	1	2
MCC589	1	0	2	0	0	1	1	0	0	0	0	0	0	1	0	1	1	0	2	1	0	0	1	0	0	8	0	0	0	0	0	0	0	7	2	4	2	3	2	1	0	2	0	0	1	0	0	0	3
OF03-6AC	3	0	2	0	0	0	1	0	0	0	0	0	0	1	0	1	1	0	7	1	0	1	1	0	0	6	0	0	0	1	0	0	0	5	1	1	1	1	1	1	0	0	0	1	0	0	0	0	3
OF04-11AC	9	0	1	0	0	0	1	1	0	0	0	0	0	1	0	1	1	0	2	1	0	0	1	0	0	7	0	0	0	0	0	0	0	4	1	1	1	3	4	1	0	1	0	0	0	0	0	0	3
OM04-11BH	4	0	2	1	0	0	1	2	0	0	1	0	1	1	1	1	1	0	3	1	0	0	1	1	0	6	2	0	0	0	0	1	0	6	1	1	1	3	3	0	0	1	0	1	0	1	0	0	3
P9094	1	0	2	0	0	0	2	0	0	0	0	0	0	1	0	1	2	0	2	1	0	0	1	0	0	6	0	0	0	0	0	0	1	7	1	3	1	2	2	1	0	1	0	0	0	0	0	0	2
P9122	1	0	2	1	0	0	1	0	0	0	0	0	0	1	0	1	2	0	4	1	0	0	1	0	0	8	0	0	0	0	0	0	0	9	1	2	1	2	1	1	0	2	0	0	1	1	0	0	3
P9123	1	0	2	0	0	0	1	0	0	0	0	0	0	1	0	1	1	0	4	1	0	0	1	0	0	8	0	0	0	0	0	0	0	7	1	2	1	3	2	1	0	2	0	0	0	0	0	0	3
P9224	1	0	1	0	0	0	2	0	0	0	0	0	0	1	0	0	1	0	2	0	0	0	1	0	0	6	0	0	0	0	0	0	1	8	1	4	1	3	1	1	0	1	0	0	0	0	0	0	2
P9225	1	0	2	0	0	0	1	0	0	1	0	0	0	1	0	1	3	0	3	1	0	0	1	0	0	7	0	0	0	0	0	0	0	6	1	2	1	3	1	1	0	1	0	0	1	0	0	1	3
P9238	1	0	2	0	0	0	2	0	0	0	0	0	0	1	0	1	2	0	2	1	0	0	1	0	0	6	0	0	0	0	0	0	1	7	1	3	1	2	2	1	0	1	0	0	0	0	0	0	2
P9239	1	0	1	0	0	0	1	0	0	0	0	0	0	1	0	1	2	1	3	1	0	0	1	0	1	7	0	0	1	1	0	0	0	9	1	2	2	2	1	1	0	0	0	0	1	0	0	0	3
P9240	1	0	2	0	0	0	1	0	0	2	0	0	0	1	0	1	1	0	3	1	0	0	1	0	0	8	0	0	0	1	0	0	0	10	1	2	1	3	2	1	0	1	0	0	1	0	0	0	3
P9241	1	0	2	0	0	0	1	0	0	2	0	0	0	1	0	1	1	0	3	1	0	0	1	0	0	8	0	0	0	1	0	0	0	10	1	2	1	3	2	1	0	1	0	0	1	0	0	0	3
P9311	1	0	2	0	0	0	2	0	0	0	0	0	0	1	0	1	1	0	5	1	0	0	1	0	0	8	0	0	0	0	0	0	0	7	2	2	1	3	2	1	0	2	0	0	0	0	0	1	3
P9313	1	0	2	0	0	0	1	0	0	2	0	0	0	1	0	1	1	0	3	1	0	0	1	0	0	8	0	0	0	1	0	0	0	10	1	2	1	3	2	1	0	1	0	0	1	0	0	0	3
P9391	1	0	1	1	0	0	1	0	0	0	0	0	0	1	0	1	3	1	6	1	0	0	1	0	0	7	0	0	1	0	0	0	0	9	1	4	2	3	1	1	0	1	0	0	1	1	0	0	2
SG-1377	6	0	2	1	0	0	1	1	0	0	0	0	0	2	0	1	1	0	6	2	0	0	1	0	0	7	0	0	0	1	0	1	0	7	1	1	2	2	1	1	1	1	0	1	0	1	0	0	2
SL3_3	6	0	2	1	0	0	1	0	0	0	1	0	1	2	0	1	1	0	4	1	0	0	1	1	0	5	2	0	0	1	0	1	0	8	1	1	3	2	1	0	1	2	0	1	0	1	0	0	2
SSTS_Bg7063	5	0	2	0	0	0	1	1	0	0	0	1	0	1	0	2	1	0	1	2	0	0	1	0	0	8	0	0	0	1	0	1	0	6	1	1	2	3	4	1	0	0	0	0	0	0	0	0	2
TF07-33	5	0	2	0	0	1	1	0	1	0	0	1	0	1	0	1	1	0	2	2	0	0	1	0	0	8	0	0	0	1	0	0	0	5	1	2	3	3	2	1	0	0	0	0	0	0	0	0	2
[truncated: 32 more columns]

## Sheet: 3b. SCFA
Supplementary Table S3B. The functional profile of genomes of Faecalibacterium (SCFA)																Supplementary Table 3. The functional profile of genomes of Faecalibacterium (CAZymes)																Supplementary Table 3. The functional profile of genomes of Faecalibacterium (CAZymes)																Supplementary Table 3. The functional profile of genomes of Faecalibacterium (CAZymes)
Genome	Butyrate production						Propanoate production							Acetate production
	1.1.1.157	1.1.1.36	1.3.1.9	2.3.1.9	2.8.3.5	4.2.1.17	1.1.1.27	1.2.7.1	1.3.1.-	1.3.8.1	2.3.1.54	2.3.1.8	2.8.3.1	1.2.7.1	2.3.1.8	2.7.2.1	2.8.3.1
13414_6_4	1	0	1	1	0	1	0	1	0	1	1	1	0	1	1	1	0
13414_6_53	1	0	1	1	0	1	0	1	0	1	1	1	0	1	1	1	0
13414_6_54	1	0	1	1	0	1	0	1	0	2	1	1	0	1	1	1	0
14207_7_93	1	0	1	1	0	1	0	1	0	2	1	1	0	1	1	1	0
4P15	1	0	1	1	0	1	0	1	0	2	1	1	0	1	1	1	0
942_30-2	1	0	1	1	0	1	0	1	0	2	1	1	0	1	1	1	0
A2165	1	0	1	1	0	1	0	1	0	1	1	1	0	1	1	1	0
aa_0143	1	0	1	1	0	1	0	1	0	2	1	1	0	1	1	1	0
AF10-13	1	0	1	1	0	1	0	1	0	2	1	1	0	1	1	1	0
AF10-46	1	0	1	1	0	1	0	1	0	2	1	1	0	1	1	1	0
AF26-9	1	0	1	1	0	2	1	1	0	2	1	1	0	1	1	1	0
AF27-11BH	1	0	1	1	0	1	0	1	0	2	1	1	0	1	1	1	0
AF28-13AC	1	0	1	1	0	1	1	1	0	2	1	1	0	1	1	1	0
AF29-11BH	1	0	1	1	0	1	0	1	0	2	1	1	0	1	1	1	0
AF29-7BH-C	1	0	1	1	0	1	0	1	0	2	1	1	0	1	1	1	0
AF31-10AC	1	0	1	1	0	1	0	1	0	3	3	1	0	1	1	1	0
AF31-14AC	1	0	1	1	0	1	0	1	0	2	1	1	0	1	1	1	0
AF32-8AC	1	0	1	1	0	1	0	1	0	2	1	1	0	1	1	1	0
AF32-9BH	1	0	1	1	0	1	0	1	0	2	1	1	0	1	1	1	0
AF35-6-C	1	0	1	1	0	1	1	1	0	2	1	1	0	1	1	1	0
AF36-11AT	1	0	1	1	0	1	0	1	0	2	1	1	0	1	1	1	0
AF52-21	1	0	1	1	0	1	0	1	0	2	1	1	0	1	1	1	0
AFF13-7A	1	0	1	1	0	1	0	1	0	2	2	1	0	1	1	1	0
AHMP21	1	0	1	1	0	1	1	1	0	1	1	1	0	1	1	1	0
AM100_B16A	1	0	1	1	0	1	0	1	0	2	1	1	0	1	1	1	0
AM33-14AC	1	0	1	1	0	1	0	1	0	2	1	1	0	1	1	1	0
AM36-18BH	1	0	1	1	0	1	0	1	0	2	1	1	0	1	1	1	0
AM36-22BH	1	0	1	1	0	2	0	2	0	3	3	1	0	2	1	1	0
AM37-13AC	1	0	1	1	0	1	0	1	0	2	1	1	0	1	1	1	0
AM39-7BH	1	0	1	1	0	1	0	1	0	2	1	1	0	1	1	1	0
AM42-11AC	1	0	1	1	0	1	0	1	0	2	1	1	0	1	1	1	0
AM43-5AT	1	0	1	1	0	1	0	1	0	2	1	1	1	1	1	1	1
AM54-7NS	1	0	1	1	0	1	0	1	0	2	1	1	0	1	1	1	0
APC918_95b	1	0	1	1	0	1	0	1	0	2	1	1	0	1	1	1	0
APC922_41-1	1	0	1	1	0	1	0	1	0	2	1	1	0	1	1	1	0
APC923_51-1	1	0	1	1	0	1	0	1	0	2	1	1	0	1	1	1	0
APC923_61-1	1	0	1	1	0	1	0	1	0	1	2	1	0	1	1	1	0
APC924_119	1	0	1	1	0	1	0	1	0	2	1	1	0	1	1	1	0
APC942_18-1	1	0	1	1	0	1	0	1	0	2	1	1	0	1	1	1	0
APC942_32-1	1	0	1	1	0	1	0	1	0	2	1	1	0	1	1	1	0
APC942_8-14-2	1	0	1	1	0	1	0	1	0	1	2	1	0	1	1	1	0
ATCC_27766	1	0	1	1	0	1	0	1	0	2	1	1	0	1	1	1	0
ATCC_27768	1	0	1	1	0	1	0	1	0	2	1	1	0	1	1	1	0
BIOML-A1	1	0	1	1	0	1	0	1	0	1	1	1	0	1	1	1	0
BIOML-A1-1	1	0	1	1	0	1	0	1	0	2	1	1	0	1	1	1	0
BIOML-A2	1	0	1	1	0	1	0	1	0	2	1	1	0	1	1	1	0
BIOML-A3	1	0	1	1	0	1	0	1	0	2	1	1	0	1	1	1	0
BIOML-A4	1	0	1	1	0	1	0	1	0	2	1	1	0	1	1	1	0
BIOML-B1	1	0	1	1	0	1	0	1	0	2	1	1	0	1	1	1	0
BIOML-B10	1	0	1	1	0	1	0	1	0	2	1	1	0	1	1	1	0
BIOML-B11	1	0	1	1	0	1	0	1	0	2	1	1	0	1	1	1	0
BIOML-B12	1	0	1	1	0	1	0	1	0	2	1	1	0	1	1	1	0
BIOML-B13	1	0	1	1	0	1	0	1	0	2	1	1	0	1	1	1	0
BIOML-B14	1	0	1	1	0	1	0	1	0	2	1	1	0	1	1	1	0
BIOML-B17	1	0	1	1	0	1	0	1	0	2	1	1	0	1	1	1	0
BIOML-B18	1	0	1	1	0	1	0	1	0	2	1	1	0	1	1	1	0
BIOML-B2	1	0	1	1	0	1	0	1	0	2	1	1	0	1	1	1	0
BIOML-B3	1	0	1	1	0	1	0	1	0	2	1	1	0	1	1	1	0
BIOML-B4	1	0	1	1	0	1	0	1	0	2	1	1	0	1	1	1	0
BIOML-B5	1	0	1	1	0	1	0	1	0	2	1	1	0	1	1	1	0
BIOML-B6	1	0	1	1	0	1	0	1	0	2	1	1	0	1	1	1	0
BIOML-B7	1	0	1	1	0	1	0	1	0	2	1	1	0	1	1	1	0
BIOML-B8	1	0	1	1	0	1	0	1	0	2	1	1	0	1	1	1	0
BIOML-B9	1	0	1	1	0	1	0	1	0	2	1	1	0	1	1	1	0
CLA-AA-H223	1	0	1	1	0	1	0	1	0	2	1	1	0	1	1	1	0
CLA-AA-H233	1	0	1	1	0	1	0	1	0	2	1	1	0	1	1	1	0
CLA-AA-H236	1	0	1	1	0	1	0	1	0	2	1	1	0	1	1	1	0
CLA-AA-H243	1	0	1	1	0	1	0	1	0	2	1	1	0	1	1	1	0
CLA-AA-H254	1	0	1	1	0	1	0	1	0	2	1	1	0	1	1	1	0
CLA-AA-H283	1	0	1	1	0	1	0	1	0	1	1	1	0	1	1	1	0
CM04-06A	1	0	1	1	0	1	0	1	0	2	1	1	0	1	1	1	0
CNCMI4540	1	0	1	1	0	1	0	1	0	2	1	1	1	1	1	1	1
CNCMI4541	1	0	1	1	0	1	0	1	0	1	1	1	0	1	1	1	0
CNCMI4542	1	0	1	1	0	1	0	1	0	1	1	1	0	1	1	1	0
CNCMI4543	1	0	1	1	0	1	0	1	0	1	1	1	0	1	1	1	0
CNCMI4544	1	0	1	1	0	1	0	1	0	1	1	1	0	1	1	1	0
CNCMI4573	1	0	1	1	0	1	0	1	0	2	1	1	0	1	1	1	0
CNCMI4574	1	0	1	1	0	1	0	1	0	1	1	1	0	1	1	1	0
CNCMI4575	1	0	1	1	0	1	0	1	0	2	1	1	0	1	1	1	0
CNCMI4644	1	0	1	1	1	1	0	1	0	2	1	1	0	1	1	1	0
DFI.5.40	1	0	1	1	0	1	0	1	0	2	1	1	0	1	1	1	0
DFI.5.42	1	0	1	1	0	1	0	1	0	1	1	1	0	1	1	1	0
DFI.5.46	1	0	1	1	0	1	0	1	0	2	1	1	0	1	1	1	0
DFI.5.47	1	0	1	1	0	1	0	1	0	2	1	1	0	1	1	1	0
DFI.5.48	1	0	1	1	0	1	0	1	0	2	1	1	0	1	1	1	0
DFI.9.14	1	1	1	1	0	1	0	1	1	2	1	1	0	1	1	1	0
Fp1	1	0	1	1	0	1	0	1	0	2	1	1	0	1	1	1	0
Fp1043	1	0	1	1	0	1	0	1	0	2	1	1	0	1	1	1	0
Fp1160	1	0	1	1	0	1	0	1	0	2	1	1	0	1	1	1	0
Fp137	1	0	1	1	0	1	0	1	0	1	1	1	0	1	1	1	0
Fp14	1	0	1	1	0	1	0	1	0	2	1	4	0	1	4	1	0
Fp28	1	0	1	1	0	1	0	1	0	2	1	1	0	1	1	1	0
Fp360	1	0	1	1	0	1	0	1	0	2	1	1	0	1	1	1	0
Fp4	1	0	1	1	0	1	1	1	0	2	1	1	0	1	1	1	0
Fp40	1	0	1	1	0	1	1	1	0	2	1	1	0	1	1	1	0
Fp45	1	0	1	1	0	1	1	1	0	2	1	1	0	1	1	1	0
Fp77	1	0	1	1	0	1	1	1	0	2	1	1	0	1	1	1	0
Fp944	1	0	1	1	0	1	0	1	0	1	1	1	0	1	1	1	0
FPSSTS7063_SV_a2	1	0	1	1	0	1	0	1	0	2	1	1	0	1	1	1	0
HMI19	1	0	1	1	0	1	0	1	0	2	1	1	0	1	1	1	0
Indica	1	0	1	1	0	1	0	1	0	2	1	1	0	1	1	1	0
JCM_31915	1	0	1	1	0	1	0	1	0	1	1	1	0	1	1	1	0
JG_BgPS064	1	0	1	1	0	1	0	1	0	2	1	1	0	1	1	1	0
KLE1255	1	0	1	1	0	1	0	1	0	2	1	1	0	1	1	1	0
L2_6	1	0	1	1	0	1	0	1	0	1	1	1	0	1	1	1	0
M21_2	1	0	1	1	0	1	0	1	0	2	1	1	0	1	1	1	0
Marseille-P9312	1	0	1	1	0	1	0	1	0	1	1	1	0	1	1	1	0
Marseille-P9590	1	0	1	1	0	1	0	1	0	2	1	1	0	1	1	1	0
Marseille-Q0746	1	0	1	1	0	1	0	1	0	2	1	1	0	1	1	1	0
Marseille-Q3530	1	0	1	1	0	1	1	1	0	2	1	1	0	1	1	1	0
Marseille-Q4137	1	0	1	1	0	1	0	1	0	2	1	1	0	1	1	1	0
Marseille-Q4164	1	0	1	1	0	1	0	1	0	2	1	1	0	1	1	1	0
Marseille-Q4896	1	0	1	1	0	1	0	1	0	2	1	1	0	1	1	1	0
MCC2041	1	0	1	1	0	1	0	1	0	2	1	1	0	1	1	1	0
MCC585	1	0	1	1	0	1	1	1	0	2	1	1	0	1	1	1	0
MCC588	1	0	1	1	0	1	0	1	0	2	1	1	0	1	1	1	0
MCC589	1	0	1	1	0	1	0	1	0	2	1	1	0	1	1	1	0
OF03-6AC	1	0	1	1	0	1	0	1	0	2	1	1	0	1	1	1	0
OF04-11AC	1	0	2	1	0	1	0	2	0	3	4	1	0	2	1	1	0
OM04-11BH	1	0	1	1	0	1	0	1	0	2	1	1	0	1	1	1	0
P9094	1	0	1	1	0	1	0	1	0	2	1	1	0	1	1	1	0
P9122	1	0	1	1	0	1	0	1	0	2	1	1	0	1	1	1	0
P9123	1	0	1	1	0	1	0	1	0	2	1	1	0	1	1	1	0
P9224	1	0	1	1	0	1	0	1	0	2	1	1	0	1	1	1	0
P9225	1	0	1	1	0	1	0	1	0	2	1	1	0	1	1	1	0
P9238	1	0	1	1	0	1	0	1	0	2	1	1	0	1	1	1	0
P9239	1	0	1	1	0	1	0	1	0	2	1	1	0	1	1	1	0
P9240	1	0	1	1	0	1	0	1	0	1	1	1	0	1	1	1	0
P9241	1	0	1	1	0	1	0	1	0	1	1	1	0	1	1	1	0
P9311	1	0	1	1	0	1	0	1	0	2	1	1	0	1	1	1	0
P9313	1	0	1	1	0	1	0	1	0	1	1	1	0	1	1	1	0
P9391	1	0	1	1	0	1	0	1	0	2	1	1	0	1	1	1	0
SG-1377	1	0	1	1	0	1	0	1	0	2	1	1	0	1	1	1	0
SL3_3	1	0	1	1	0	1	0	1	0	2	1	2	0	1	2	1	0
SSTS_Bg7063	1	0	1	1	0	1	0	1	0	2	1	1	0	1	1	1	0
TF07-33	1	0	1	1	0	1	0	2	0	3	2	1	0	2	1	2	0

## Sheet: 3c. BGC
Supplementary Table S3C. The functional profile of genomes of Faecalibacterium (BGC)
Genome ID	BGC	Product	Country	Cluster
13414_6_4	r49c1	ranthipeptide	UK	1
13414_6_53	r1c1	ranthipeptide	UK	2
13414_6_53	r8c1	cyclic-lactone-autoinducer	UK	2
13414_6_54	r17c1	cyclic-lactone-autoinducer	UK	3
13414_6_54	r34c1	cyclic-lactone-autoinducer	UK	3
13414_6_54	r60c1	ranthipeptide	UK	3
13414_6_54	r67c1	cyclic-lactone-autoinducer	UK	3
14207_7_93	r1c1	ranthipeptide	UK	4
14207_7_93	r9c1	cyclic-lactone-autoinducer	UK	4
14207_7_93	r46c1	cyclic-lactone-autoinducer	UK	4
4P15	r1c1	ranthipeptide	China	1
4P15	r3c1	cyclic-lactone-autoinducer	China	1
942_30-2	r1c1	ranthipeptide	Ireland	5
942_30-2	r1c2	cyclic-lactone-autoinducer	Ireland	5
942_30-2	r1c3	RiPP-like	Ireland	5
A2165	r1c1	ranthipeptide	UK	1
A2165	r1c2	cyclic-lactone-autoinducer	UK	1
A2165	r1c3	cyclic-lactone-autoinducer	UK	1
aa_0143	r3c1	cyclic-lactone-autoinducer	USA	6
aa_0143	r5c1	ranthipeptide	USA	6
aa_0143	r7c1	cyclic-lactone-autoinducer	USA	6
aa_0143	r40c1	cyclic-lactone-autoinducer	USA	6
AF10-13	r1c1	ranthipeptide	China	6
AF10-46	r1c1	ranthipeptide	China	3
AF10-46	r7c1	cyclic-lactone-autoinducer	China	3
AF26-9	r13c1	cyclic-lactone-autoinducer	China	7
AF26-9	r27c1	ranthipeptide	China	7
AF26-9	r28c1	cyclic-lactone-autoinducer	China	7
AF27-11BH	r1c1	ranthipeptide	China	3
AF28-13AC	r3c1	cyclic-lactone-autoinducer	China	7
AF28-13AC	r5c1	ranthipeptide	China	7
AF28-13AC	r14c1	cyclic-lactone-autoinducer	China	7
AF29-11BH	r1c1	ranthipeptide	China	6
AF29-11BH	r2c1	cyclic-lactone-autoinducer	China	6
AF29-11BH	r10c1	cyclic-lactone-autoinducer	China	6
AF29-11BH	r13c1	cyclic-lactone-autoinducer	China	6
AF29-11BH	r19c1	cyclic-lactone-autoinducer	China	6
AF29-7BH-C	r2c1	ranthipeptide	China	6
AF29-7BH-C	r3c1	cyclic-lactone-autoinducer	China	6
AF29-7BH-C	r12c1	cyclic-lactone-autoinducer	China	6
AF29-7BH-C	r15c1	cyclic-lactone-autoinducer	China	6
AF29-7BH-C	r16c1	cyclic-lactone-autoinducer	China	6
AF31-10AC	r2c1	ranthipeptide	China	5
AF31-10AC	r14c1	cyclic-lactone-autoinducer	China	5
AF31-10AC	r56c1	RiPP-like	China	5
AF31-14AC	r20c1	ranthipeptide	China	6
AF31-14AC	r27c1	cyclic-lactone-autoinducer	China	6
AF31-14AC	r35c1	cyclic-lactone-autoinducer	China	6
AF31-14AC	r45c1	cyclic-lactone-autoinducer	China	6
AF32-8AC	r2c1	RiPP-like	China	5
AF32-8AC	r3c1	ranthipeptide	China	5
AF32-8AC	r9c1	cyclic-lactone-autoinducer	China	5
AF32-8AC	r24c1	cyclic-lactone-autoinducer	China	5
AF32-8AC	r38c1	cyclic-lactone-autoinducer	China	5
AF32-9BH	r1c1	ranthipeptide	China	6
AF32-9BH	r12c1	cyclic-lactone-autoinducer	China	6
AF35-6-C	r1c1	ranthipeptide	China	7
AF35-6-C	r8c1	cyclic-lactone-autoinducer	China	7
AF35-6-C	r18c1	cyclic-lactone-autoinducer	China	7
AF35-6-C	r19c1	cyclic-lactone-autoinducer	China	7
AF36-11AT	r1c1	ranthipeptide	China	1
AF36-11AT	r5c1	cyclic-lactone-autoinducer	China	1
AF36-11AT	r38c1	cyclic-lactone-autoinducer	China	1
AF36-11AT	r44c1	cyclic-lactone-autoinducer	China	1
AF52-21	r4c1	ranthipeptide	China	10
AF52-21	r6c1	RiPP-like	China	10
AF52-21	r7c1	cyclic-lactone-autoinducer	China	10
AFF13-7A	r2c1	ranthipeptide	China	5
AFF13-7A	r8c1	RiPP-like	China	5
AFF13-7A	r15c1	cyclic-lactone-autoinducer	China	5
AFF13-7A	r37c1	cyclic-lactone-autoinducer	China	5
AHMP21	r1c1	cyclic-lactone-autoinducer	Australia	7
AHMP21	r3c1	ranthipeptide	Australia	7
AHMP21	r6c1	cyclic-lactone-autoinducer	Australia	7
AHMP21	r12c1	cyclic-lactone-autoinducer	Australia	7
AHMP21	r27c1	RRE-containing	Australia	7
AM100_B16A	r1c1	ranthipeptide	China	6
AM100_B16A	r8c1	cyclic-lactone-autoinducer	China	6
AM100_B16A	r51c1	lassopeptide	China	6
AM33-14AC	r1c1	ranthipeptide	China	1
AM36-18BH	r2c1	ranthipeptide	China	6
AM36-18BH	r4c1	RRE-containing	China	6
AM36-18BH	r8c1	cyclic-lactone-autoinducer	China	6
AM36-18BH	r14c1	cyclic-lactone-autoinducer	China	6
AM36-22BH	r2c1	ranthipeptide	China	3
AM36-22BH	r36c1	cyclic-lactone-autoinducer	China	3
AM36-22BH	r42c1	cyclic-lactone-autoinducer	China	3
AM37-13AC	r2c1	ranthipeptide	China	6
AM37-13AC	r13c1	cyclic-lactone-autoinducer	China	6
AM37-13AC	r28c1	cyclic-lactone-autoinducer	China	6
AM37-13AC	r32c1	cyclic-lactone-autoinducer	China	6
AM37-13AC	r33c1	cyclic-lactone-autoinducer	China	6
AM39-7BH	r2c1	cyclic-lactone-autoinducer	China	1
AM39-7BH	r4c1	lanthipeptide-class-ii	China	1
AM39-7BH	r7c1	cyclic-lactone-autoinducer	China	1
AM39-7BH	r7c2	ranthipeptide	China	1
AM39-7BH	r10c1	cyclic-lactone-autoinducer	China	1
AM42-11AC	r1c1	ranthipeptide	China	1
AM42-11AC	r2c1	cyclic-lactone-autoinducer	China	1
AM42-11AC	r8c1	cyclic-lactone-autoinducer	China	1
AM43-5AT	r1c1	ranthipeptide	China	3
AM43-5AT	r18c1	cyclic-lactone-autoinducer	China	3
AM54-7NS	r1c1	ranthipeptide	China	6
AM54-7NS	r15c1	cyclic-lactone-autoinducer	China	6
AM54-7NS	r22c1	lassopeptide	China	6
APC918_95b	r1c1	ranthipeptide	Ireland	6
APC918_95b	r1c2	cyclic-lactone-autoinducer	Ireland	6
APC922_41-1	r22c1	cyclic-lactone-autoinducer	Ireland	2
APC922_41-1	r27c1	ranthipeptide	Ireland	2
APC922_41-1	r31c1	cyclic-lactone-autoinducer	Ireland	2
APC922_41-1	r32c1	lassopeptide	Ireland	2
APC923_51-1	r2c1	cyclic-lactone-autoinducer	Ireland	8
APC923_51-1	r31c1	RRE-containing	Ireland	8
APC923_51-1	r46c1	ranthipeptide	Ireland	8
APC923_61-1	r6c1	lassopeptide	Ireland	9
APC923_61-1	r8c1	ranthipeptide	Ireland	9
APC923_61-1	r9c1	RiPP-like	Ireland	9
APC923_61-1	r10c1	cyclic-lactone-autoinducer	Ireland	9
APC924_119	r4c1	cyclic-lactone-autoinducer	Ireland	6
APC924_119	r11c1	ranthipeptide	Ireland	6
APC924_119	r34c1	lanthipeptide-class-ii	Ireland	6
APC924_119	r48c1	lassopeptide	Ireland	6
APC942_18-1	r3c1	ranthipeptide	Ireland	5
APC942_18-1	r14c1	cyclic-lactone-autoinducer	Ireland	5
APC942_18-1	r16c1	RiPP-like	Ireland	5
APC942_32-1	r5c1	ranthipeptide	Ireland	5
APC942_32-1	r11c1	RiPP-like	Ireland	5
APC942_8-14-2	r11c1	ranthipeptide	Ireland	9
APC942_8-14-2	r15c1	RiPP-like	Ireland	9
APC942_8-14-2	r21c1	cyclic-lactone-autoinducer	Ireland	9
ATCC_27766	r4c1	cyclic-lactone-autoinducer	USA	6
ATCC_27766	r43c1	ranthipeptide	USA	6
ATCC_27768	r4c1	cyclic-lactone-autoinducer	USA	6
ATCC_27768	r42c1	ranthipeptide	USA	6
ATCC_27768	r52c1	lassopeptide	USA	6
BIOML-A1	r6c1	cyclic-lactone-autoinducer	USA	1
BIOML-A1	r11c1	RiPP-like	USA	1
BIOML-A1	r11c2	ranthipeptide	USA	1
BIOML-A1	r16c1	cyclic-lactone-autoinducer	USA	1
BIOML-A1-1	r15c1	cyclic-lactone-autoinducer	USA	3
BIOML-A1-1	r22c1	ranthipeptide	USA	3
BIOML-A2	r21c1	cyclic-lactone-autoinducer	USA	3
BIOML-A2	r42c1	ranthipeptide	USA	3
BIOML-A3	r5c1	cyclic-lactone-autoinducer	USA	3
BIOML-A3	r26c1	cyclic-lactone-autoinducer	USA	3
BIOML-A3	r43c1	ranthipeptide	USA	3
BIOML-A4	r4c1	cyclic-lactone-autoinducer	USA	3
BIOML-A4	r24c1	cyclic-lactone-autoinducer	USA	3
BIOML-A4	r41c1	ranthipeptide	USA	3
BIOML-B1	r33c1	ranthipeptide	USA	6
BIOML-B1	r55c1	cyclic-lactone-autoinducer	USA	6
BIOML-B1	r117c1	cyclic-lactone-autoinducer	USA	6
BIOML-B10	r14c1	ranthipeptide	USA	6
BIOML-B10	r29c1	cyclic-lactone-autoinducer	USA	6
BIOML-B10	r49c1	cyclic-lactone-autoinducer	USA	6
BIOML-B10	r91c1	cyclic-lactone-autoinducer	USA	6
BIOML-B11	r11c1	ranthipeptide	USA	6
BIOML-B11	r37c1	cyclic-lactone-autoinducer	USA	6
BIOML-B11	r44c1	cyclic-lactone-autoinducer	USA	6
BIOML-B11	r72c1	cyclic-lactone-autoinducer	USA	6
BIOML-B12	r11c1	ranthipeptide	USA	6
BIOML-B12	r38c1	cyclic-lactone-autoinducer	USA	6
BIOML-B12	r44c1	cyclic-lactone-autoinducer	USA	6
BIOML-B12	r70c1	cyclic-lactone-autoinducer	USA	6
BIOML-B13	r22c1	ranthipeptide	USA	6
BIOML-B13	r42c1	cyclic-lactone-autoinducer	USA	6
BIOML-B13	r44c1	cyclic-lactone-autoinducer	USA	6
BIOML-B13	r64c1	cyclic-lactone-autoinducer	USA	6
BIOML-B14	r10c1	cyclic-lactone-autoinducer	USA	6
BIOML-B14	r11c1	ranthipeptide	USA	6
BIOML-B14	r55c1	cyclic-lactone-autoinducer	USA	6
BIOML-B14	r81c1	cyclic-lactone-autoinducer	USA	6
BIOML-B17	r59c1	cyclic-lactone-autoinducer	USA	6
BIOML-B17	r60c1	ranthipeptide	USA	6
BIOML-B17	r61c1	cyclic-lactone-autoinducer	USA	6
BIOML-B18	r4c1	cyclic-lactone-autoinducer	USA	6
BIOML-B18	r46c1	cyclic-lactone-autoinducer	USA	6
BIOML-B18	r57c1	ranthipeptide	USA	6
BIOML-B18	r58c1	cyclic-lactone-autoinducer	USA	6
BIOML-B2	r13c1	cyclic-lactone-autoinducer	USA	6
BIOML-B2	r23c1	cyclic-lactone-autoinducer	USA	6
BIOML-B2	r27c1	lassopeptide	USA	6
BIOML-B2	r48c1	cyclic-lactone-autoinducer	USA	6
BIOML-B2	r70c1	ranthipeptide	USA	6
BIOML-B3	r31c1	cyclic-lactone-autoinducer	USA	6
BIOML-B3	r33c1	cyclic-lactone-autoinducer	USA	6
BIOML-B3	r55c1	ranthipeptide	USA	6
BIOML-B3	r77c1	cyclic-lactone-autoinducer	USA	6
BIOML-B4	r14c1	cyclic-lactone-autoinducer	USA	6
BIOML-B4	r23c1	cyclic-lactone-autoinducer	USA	6
BIOML-B4	r56c1	ranthipeptide	USA	6
BIOML-B5	r9c1	cyclic-lactone-autoinducer	USA	6
BIOML-B5	r13c1	ranthipeptide	USA	6
BIOML-B5	r21c1	cyclic-lactone-autoinducer	USA	6
BIOML-B5	r81c1	cyclic-lactone-autoinducer	USA	6
BIOML-B6	r16c1	cyclic-lactone-autoinducer	USA	6
BIOML-B6	r21c1	ranthipeptide	USA	6
BIOML-B6	r35c1	cyclic-lactone-autoinducer	USA	6
BIOML-B6	r87c1	cyclic-lactone-autoinducer	USA	6
BIOML-B7	r23c1	ranthipeptide	USA	6
BIOML-B7	r24c1	cyclic-lactone-autoinducer	USA	6
BIOML-B7	r41c1	cyclic-lactone-autoinducer	USA	6
BIOML-B7	r78c1	cyclic-lactone-autoinducer	USA	6
BIOML-B8	r23c1	ranthipeptide	USA	6
BIOML-B8	r25c1	cyclic-lactone-autoinducer	USA	6
BIOML-B8	r42c1	cyclic-lactone-autoinducer	USA	6
BIOML-B8	r67c1	cyclic-lactone-autoinducer	USA	6
BIOML-B9	r11c1	ranthipeptide	USA	6
BIOML-B9	r25c1	cyclic-lactone-autoinducer	USA	6
BIOML-B9	r43c1	cyclic-lactone-autoinducer	USA	6
BIOML-B9	r49c1	lassopeptide	USA	6
BIOML-B9	r77c1	cyclic-lactone-autoinducer	USA	6
CLA-AA-H223	r11c1	ranthipeptide	Germany	1
CLA-AA-H223	r11c2	cyclic-lactone-autoinducer	Germany	1
CLA-AA-H223	r12c1	cyclic-lactone-autoinducer	Germany	1
CLA-AA-H233	r12c1	ranthipeptide	Germany	10
CLA-AA-H233	r41c1	cyclic-lactone-autoinducer	Germany	10
CLA-AA-H233	r44c1	RiPP-like	Germany	10
CLA-AA-H236	r4c1	RiPP-like	Germany	5
CLA-AA-H236	r11c1	ranthipeptide	Germany	5
CLA-AA-H236	r17c1	cyclic-lactone-autoinducer	Germany	5
CLA-AA-H236	r22c1	cyclic-lactone-autoinducer	Germany	5
CLA-AA-H243	r6c1	RiPP-like	Germany	5
CLA-AA-H243	r16c1	cyclic-lactone-autoinducer	Germany	5
CLA-AA-H243	r22c1	ranthipeptide	Germany	5
CLA-AA-H254	r11c1	ranthipeptide	Germany	1
CLA-AA-H283	r4c1	cyclic-lactone-autoinducer	Germany	1
CLA-AA-H283	r11c1	ranthipeptide	Germany	1
CM04-06A	r1c1	ranthipeptide	China	5
CM04-06A	r12c1	RiPP-like	China	5
CNCMI4540	r2c1	cyclic-lactone-autoinducer	France	3
CNCMI4540	r45c1	ranthipeptide	France	3
CNCMI4541	r11c1	ranthipeptide	France	11
CNCMI4541	r78c1	cyclic-lactone-autoinducer	France	11
CNCMI4542	r1c1	ranthipeptide	France	3
CNCMI4542	r5c1	cyclic-lactone-autoinducer	France	3
CNCMI4542	r61c1	lassopeptide	France	3
CNCMI4543	r11c1	ranthipeptide	France	1
CNCMI4544	r5c1	cyclic-lactone-autoinducer	France	3
CNCMI4544	r67c1	ranthipeptide	France	3
CNCMI4573	r7c1	cyclic-lactone-autoinducer	France	6
CNCMI4573	r11c1	ranthipeptide	France	6
CNCMI4573	r33c1	cyclic-lactone-autoinducer	France	6
CNCMI4574	r11c1	ranthipeptide	France	1
CNCMI4574	r11c2	cyclic-lactone-autoinducer	France	1
CNCMI4575	r11c1	ranthipeptide	France	2
CNCMI4575	r15c1	cyclic-lactone-autoinducer	France	2
CNCMI4575	r18c1	cyclic-lactone-autoinducer	France	2
CNCMI4575	r21c1	lassopeptide	France	2
CNCMI4575	r31c1	RRE-containing	France	2
CNCMI4644	r17c1	lassopeptide	France	4
CNCMI4644	r22c1	ranthipeptide	France	4
CNCMI4644	r22c2	RiPP-like	France	4
CNCMI4644	r33c1	cyclic-lactone-autoinducer	France	4
DFI.5.40	r2c1	cyclic-lactone-autoinducer	USA	5
DFI.5.40	r23c1	ranthipeptide	USA	5
DFI.5.40	r33c1	lassopeptide	USA	5
DFI.5.40	r48c1	RiPP-like	USA	5
DFI.5.42	r1c1	ranthipeptide	USA	6
DFI.5.42	r12c1	cyclic-lactone-autoinducer	USA	6
DFI.5.42	r74c1	lassopeptide	USA	6
DFI.5.46	r1c1	ranthipeptide	USA	6
DFI.5.46	r43c1	cyclic-lactone-autoinducer	USA	6
DFI.5.46	r59c1	cyclic-lactone-autoinducer	USA	6
DFI.5.47	r1c1	ranthipeptide	USA	6
DFI.5.47	r36c1	cyclic-lactone-autoinducer	USA	6
DFI.5.47	r66c1	cyclic-lactone-autoinducer	USA	6
DFI.5.47	r76c1	NRPS	USA	6
DFI.5.48	r1c1	ranthipeptide	USA	6
DFI.5.48	r28c1	cyclic-lactone-autoinducer	USA	6
DFI.5.48	r59c1	cyclic-lactone-autoinducer	USA	6
DFI.9.14	r40c1	cyclic-lactone-autoinducer	USA	1
DFI.9.14	r47c1	ranthipeptide	USA	1
Fp1	r1c1	cyclic-lactone-autoinducer	Japan	1
Fp1	r1c2	ranthipeptide	Japan	1
Fp1043	r1c1	cyclic-lactone-autoinducer	Japan	6
Fp1043	r1c2	cyclic-lactone-autoinducer	Japan	6
Fp1043	r1c3	ranthipeptide	Japan	6
Fp1160	r1c1	cyclic-lactone-autoinducer	Japan	6
Fp1160	r1c2	cyclic-lactone-autoinducer	Japan	6
Fp1160	r1c3	ranthipeptide	Japan	6
Fp137	r1c1	NRPS	Japan	6
Fp137	r1c2	ranthipeptide	Japan	6
Fp137	r1c3	cyclic-lactone-autoinducer	Japan	6
Fp14	r1c1	cyclic-lactone-autoinducer	Japan	1
Fp14	r1c2	ranthipeptide	Japan	1
Fp14	r1c3	RiPP-like	Japan	1
Fp28	r1c1	cyclic-lactone-autoinducer	Japan	1
Fp28	r1c2	ranthipeptide	Japan	1
Fp360	r1c1	cyclic-lactone-autoinducer	Japan	5
Fp360	r1c2	RiPP-like	Japan	5
Fp360	r1c3	ranthipeptide	Japan	5
Fp360	r1c4	cyclic-lactone-autoinducer	Japan	5
Fp4	r1c1	cyclic-lactone-autoinducer	Japan	7
Fp4	r1c2	ranthipeptide	Japan	7
Fp40	r1c1	cyclic-lactone-autoinducer	Japan	7
Fp40	r1c2	ranthipeptide	Japan	7
Fp45	r1c1	cyclic-lactone-autoinducer	Japan	7
Fp45	r1c2	ranthipeptide	Japan	7
Fp77	r1c1	cyclic-lactone-autoinducer	Japan	7
Fp77	r1c2	ranthipeptide	Japan	7
Fp944	r1c1	ranthipeptide	Japan	3
Fp944	r1c2	cyclic-lactone-autoinducer	Japan	3
Fp944	r1c3	cyclic-lactone-autoinducer	Japan	3
FPSSTS7063_SV_a2	r15c1	RiPP-like	Bangladeshi	5
FPSSTS7063_SV_a2	r15c2	cyclic-lactone-autoinducer	Bangladeshi	5
FPSSTS7063_SV_a2	r35c1	ranthipeptide	Bangladeshi	5
FPSSTS7063_SV_a2	r36c1	cyclic-lactone-autoinducer	Bangladeshi	5
HMI19	r9c1	ranthipeptide	Australia	1
HMI19	r13c1	cyclic-lactone-autoinducer	Australia	1
Indica	r1c1	ranthipeptide	India	1
JCM_31915	r1c1	cyclic-lactone-autoinducer	UK	1
JCM_31915	r1c2	ranthipeptide	UK	1
JCM_31915	r1c3	cyclic-lactone-autoinducer	UK	1
JG_BgPS064	r8c1	ranthipeptide	Bangladeshi	5
JG_BgPS064	r22c1	RiPP-like	Bangladeshi	5
JG_BgPS064	r41c1	cyclic-lactone-autoinducer	Bangladeshi	5
KLE1255	r84c1	ranthipeptide	USA	3
KLE1255	r95c1	cyclic-lactone-autoinducer	USA	3
L2_6	r1c1	ranthipeptide	UK	5
L2_6	r1c2	cyclic-lactone-autoinducer	UK	5
L2_6	r1c3	RiPP-like	UK	5
M21_2	r1c1	ranthipeptide	UK	6
M21_2	r3c1	cyclic-lactone-autoinducer	UK	6
Marseille-P9312	r1c1	cyclic-lactone-autoinducer	France	5
Marseille-P9312	r3c1	ranthipeptide	France	5
Marseille-P9312	r5c1	RiPP-like	France	5
Marseille-P9312	r26c1	lassopeptide	France	5
Marseille-P9590	r11c1	ranthipeptide	France	5
Marseille-P9590	r16c1	lassopeptide	France	5
Marseille-P9590	r17c1	RiPP-like	France	5
Marseille-P9590	r18c1	cyclic-lactone-autoinducer	France	5
Marseille-P9590	r23c1	cyclic-lactone-autoinducer	France	5
Marseille-Q0746	r11c1	cyclic-lactone-autoinducer	France	1
Marseille-Q0746	r11c2	ranthipeptide	France	1
Marseille-Q0746	r23c1	cyclic-lactone-autoinducer	France	1
Marseille-Q0746	r37c1	lassopeptide	France	1
Marseille-Q3530	r7c1	cyclic-lactone-autoinducer	France	7
Marseille-Q3530	r11c1	ranthipeptide	France	7
Marseille-Q4137	r27c1	ranthipeptide	France	1
Marseille-Q4137	r44c1	cyclic-lactone-autoinducer	France	1
Marseille-Q4137	r47c1	RiPP-like	France	1
Marseille-Q4137	r59c1	cyclic-lactone-autoinducer	France	1
Marseille-Q4137	r104c1	lassopeptide	France	1
Marseille-Q4164	r5c1	cyclic-lactone-autoinducer	France	1
Marseille-Q4164	r11c1	ranthipeptide	France	1
Marseille-Q4164	r21c1	cyclic-lactone-autoinducer	France	1
Marseille-Q4164	r26c1	cyclic-lactone-autoinducer	France	1
Marseille-Q4896	r1c1	cyclic-lactone-autoinducer	France	3
Marseille-Q4896	r1c2	cyclic-lactone-autoinducer	France	3
Marseille-Q4896	r11c1	RiPP-like	France	3
Marseille-Q4896	r11c2	ranthipeptide	France	3
MCC2041	r5c1	cyclic-lactone-autoinducer	Japan	6
MCC2041	r66c1	ranthipeptide	Japan	6
MCC2041	r175c1	cyclic-lactone-autoinducer	Japan	6
MCC585	r7c1	cyclic-lactone-autoinducer	Ireland	6
MCC585	r39c1	ranthipeptide	Ireland	6
MCC588	r16c1	ranthipeptide	Ireland	1
MCC588	r20c1	cyclic-lactone-autoinducer	Ireland	1
MCC589	r8c1	cyclic-lactone-autoinducer	Ireland	1
MCC589	r8c2	ranthipeptide	Ireland	1
OF03-6AC	r3c1	ranthipeptide	China	3
OF03-6AC	r3c2	RiPP-like	China	3
OF04-11AC	r18c1	RRE-containing	China	9
OM04-11BH	r2c1	ranthipeptide	China	4
P9094	r4c1	cyclic-lactone-autoinducer	France	1
P9094	r7c1	ranthipeptide	France	1
P9094	r14c1	cyclic-lactone-autoinducer	France	1
P9094	r31c1	cyclic-lactone-autoinducer	France	1
P9122	r3c1	ranthipeptide	France	1
P9122	r7c1	RRE-containing	France	1
P9123	r1c1	cyclic-lactone-autoinducer	France	1
P9123	r1c2	ranthipeptide	France	1
P9123	r2c1	RRE-containing	France	1
P9224	r1c1	cyclic-lactone-autoinducer	France	1
P9224	r13c1	cyclic-lactone-autoinducer	France	1
P9224	r36c1	ranthipeptide	France	1
P9224	r50c1	lassopeptide	France	1
P9225	r13c1	ranthipeptide	France	1
P9225	r22c1	cyclic-lactone-autoinducer	France	1
P9238	r16c1	cyclic-lactone-autoinducer	France	1
P9238	r19c1	ranthipeptide	France	1
P9238	r29c1	cyclic-lactone-autoinducer	France	1
P9238	r30c1	lassopeptide	France	1
P9238	r41c1	cyclic-lactone-autoinducer	France	1
P9239	r3c1	ranthipeptide	France	1
P9240	r2c1	ranthipeptide	France	1
P9241	r9c1	ranthipeptide	France	1
P9241	r18c1	lassopeptide	France	1
P9311	r11c1	ranthipeptide	France	1
P9311	r11c2	cyclic-lactone-autoinducer	France	1
P9311	r30c1	cyclic-lactone-autoinducer	France	1
P9313	r1c1	ranthipeptide	France	1
P9391	r1c1	ranthipeptide	France	1
SG-1377	r2c1	cyclic-lactone-autoinducer	USA	6
SG-1377	r5c1	ranthipeptide	USA	6
SG-1377	r17c1	cyclic-lactone-autoinducer	USA	6
SL3_3	r1c1	cyclic-lactone-autoinducer	UK	6
SL3_3	r1c2	cyclic-lactone-autoinducer	UK	6
SL3_3	r1c3	ranthipeptide	UK	6
SSTS_Bg7063	r10c1	cyclic-lactone-autoinducer	Bangladeshi	5
SSTS_Bg7063	r15c1	RiPP-like	Bangladeshi	5
SSTS_Bg7063	r140c1	ranthipeptide	Bangladeshi	5
TF07-33	r15c1	ranthipeptide	China	5
TF07-33	r32c1	cyclic-lactone-autoinducer	China	5
TF07-33	r49c1	cyclic-lactone-autoinducer	China	5
TF07-33	r76c1	RiPP-like	China	5
AF32-9BH	r12c1	lanthipeptide-class-ii	China	6
AM36-18BH	r4c1	cyclic-lactone-autoinducer	China	6
AM37-13AC	r13c1	lanthipeptide-class-ii	China	6
Marseille-P9590	r18c1	ranthipeptide	France	5
P9122	r7c1	cyclic-lactone-autoinducer	France	1
P9123	r2c1	cyclic-lactone-autoinducer	France	1
