# Supplementary material for: Genomic and functional diversity of the human-derived isolates of Faecalibacterium
Source: Front Microbiol. 2024 May 30;15:1379500. doi: 10.3389/fmicb.2024.1379500 (PMC11169845; doi:10.3389/fmicb.2024.1379500)
Supplement: Supplementary file 1 [file Data_Sheet_1.ZIP › Supplementary Table S4. The safety evaluation of Faecalibacterium.xlsx]

## Sheet: 4a. ARG
Supplementary Table S4A. The safety evaluation of Faecalibacterium (ARG)
Drug_class	Gene	AF32-8AC	AF26-9	BIOML-A4	APC923_51-1	APC942_32-1	MCC585	BIOML-B3	SSTS_Bg7063	APC918_95b	13414_6_4	BIOML-B12	AF31-10AC	CNCMI4573	APC924_119	Marseille-Q0746	DFI.9.14	FPSSTS7063_SV_a2	AM37-13AC	CLA-AA-H243	CNCMI4542	OM04-11BH	13414_6_53	AF10-13	SG-1377	MCC589	BIOML-B7	APC942_18-1	KLE1255	aa_0143	AHMP21	AF27-11BH	AF31-14AC	M21_2	P9224	Fp137	CLA-AA-H283	Marseille-Q4896	AM36-18BH	CNCMI4540	Fp944	BIOML-B5	AM42-11AC	Marseille-Q3530	P9239	BIOML-B14	Fp1	14207_7_93	P9123
aminoglycoside antibiotic	AAC(6')-Ie-APH(2'')-Ia	0	0	0	0	0	0	0	0	0	0	0	0	0	0	0	0	0	0	0	0	0	0	0	0	0	0	0	0	0	0	0	0	0	0	0	0	0	0	0	0	0	2	0	0	0	0	0	0
aminoglycoside antibiotic	APH(2'')-If	0	0	0	0	0	0	0	0	0	0	0	0	0	0	0	0	0	0	0	0	0	0	0	0	0	0	0	0	0	0	0	0	0	0	0	0	0	0	0	0	0	0	0	0	0	0	0	0
aminoglycoside antibiotic	APH(3'')-Ib	0	0	0	0	0	0	0	0	0	0	0	0	0	0	0	0	0	0	0	0	0	0	0	0	0	0	0	0	0	0	0	0	0	0	0	0	0	0	0	0	0	0	0	0	0	0	0	1
aminoglycoside antibiotic	APH(3')-Ia	0	0	0	0	0	0	0	0	0	0	0	0	0	0	0	0	0	0	0	0	0	0	0	0	0	0	0	0	0	0	0	0	0	0	0	0	0	0	0	0	0	0	0	0	0	0	0	2
aminoglycoside antibiotic	APH(6)-Id	0	0	0	0	0	0	0	0	0	0	0	0	0	0	0	0	0	0	0	0	0	0	0	0	0	0	0	0	0	0	0	0	0	0	0	0	0	0	0	0	0	0	0	0	0	0	0	1
aminoglycoside antibiotic	APH(7'')-Ia	0	0	0	0	0	0	0	0	0	0	0	0	0	1	0	0	0	0	0	0	1	0	0	0	0	0	0	0	0	0	0	0	0	0	0	0	0	0	0	0	0	0	0	0	0	0	0	0
aminoglycoside antibiotic	ceoA*	0	0	0	0	0	0	0	0	0	0	0	0	0	0	0	0	0	0	0	0	0	0	0	0	0	0	0	0	0	0	0	0	0	0	0	0	0	0	0	0	0	0	1	0	0	0	0	0
carbapenem	Escherichia coli soxS with mutation conferring antibiotic resistance*	0	0	0	0	0	0	0	0	0	0	0	0	0	0	0	0	0	0	0	0	0	0	0	0	0	0	0	0	0	0	0	0	0	0	0	0	0	0	0	0	0	0	0	0	0	0	0	0
cephalosporin	Escherichia coli soxS with mutation conferring antibiotic resistance*	0	0	0	0	0	0	0	0	0	0	0	0	0	0	0	0	0	0	0	0	0	0	0	0	0	0	0	0	0	0	0	0	0	0	0	0	0	0	0	0	0	0	0	0	0	0	0	0
cephalosporin	TEM-116*	0	0	0	2	0	0	0	0	0	0	0	0	0	0	0	0	0	0	0	0	0	0	0	0	0	0	0	0	0	0	0	0	0	0	0	0	0	0	0	0	0	0	0	0	0	0	0	0
cephamycin	Escherichia coli soxS with mutation conferring antibiotic resistance*	0	0	0	0	0	0	0	0	0	0	0	0	0	0	0	0	0	0	0	0	0	0	0	0	0	0	0	0	0	0	0	0	0	0	0	0	0	0	0	0	0	0	0	0	0	0	0	0
fluoroquinolone antibiotic	Escherichia coli soxS with mutation conferring antibiotic resistance*	0	0	0	0	0	0	0	0	0	0	0	0	0	0	0	0	0	0	0	0	0	0	0	0	0	0	0	0	0	0	0	0	0	0	0	0	0	0	0	0	0	0	0	0	0	0	0	0
fluoroquinolone antibiotic	ceoA*	0	0	0	0	0	0	0	0	0	0	0	0	0	0	0	0	0	0	0	0	0	0	0	0	0	0	0	0	0	0	0	0	0	0	0	0	0	0	0	0	0	0	1	0	0	0	0	0
glycylcycline	Escherichia coli soxS with mutation conferring antibiotic resistance*	0	0	0	0	0	0	0	0	0	0	0	0	0	0	0	0	0	0	0	0	0	0	0	0	0	0	0	0	0	0	0	0	0	0	0	0	0	0	0	0	0	0	0	0	0	0	0	0
lincosamide antibiotic	Clostridioides difficile 23S rRNA with mutation conferring resistance to erythromycin and clindamycin*	0	0	0	0	0	0	0	0	0	0	0	0	0	0	0	0	0	0	0	0	0	0	0	0	0	0	0	0	0	0	0	0	0	0	0	0	0	0	0	0	0	0	0	0	0	0	0	0
lincosamide antibiotic	ErmB*	1	0	0	0	0	0	0	0	0	0	0	0	1	0	0	1	0	1	0	1	1	0	0	0	0	0	0	0	0	0	1	0	0	0	0	0	0	0	1	0	0	1	1	0	0	1	0	1
lincosamide antibiotic	lnuC	0	0	0	0	0	0	0	0	0	0	0	0	0	0	0	0	0	0	0	0	0	0	0	0	0	0	0	0	0	0	0	0	0	0	0	0	0	0	0	0	0	0	0	0	0	0	0	0
macrolide antibiotic	Clostridioides difficile 23S rRNA with mutation conferring resistance to erythromycin and clindamycin*	0	0	0	0	0	0	0	0	0	0	0	0	0	0	0	0	0	0	0	0	0	0	0	0	0	0	0	0	0	0	0	0	0	0	0	0	0	0	0	0	0	0	0	0	0	0	0	0
macrolide antibiotic	ErmB*	1	0	0	0	0	0	0	0	0	0	0	0	1	0	0	1	0	1	0	1	1	0	0	0	0	0	0	0	0	0	1	0	0	0	0	0	0	0	1	0	0	1	1	0	0	1	0	1
monobactam	Escherichia coli soxS with mutation conferring antibiotic resistance*	0	0	0	0	0	0	0	0	0	0	0	0	0	0	0	0	0	0	0	0	0	0	0	0	0	0	0	0	0	0	0	0	0	0	0	0	0	0	0	0	0	0	0	0	0	0	0	0
monobactam	TEM-116*	0	0	0	2	0	0	0	0	0	0	0	0	0	0	0	0	0	0	0	0	0	0	0	0	0	0	0	0	0	0	0	0	0	0	0	0	0	0	0	0	0	0	0	0	0	0	0	0
penam	Escherichia coli soxS with mutation conferring antibiotic resistance*	0	0	0	0	0	0	0	0	0	0	0	0	0	0	0	0	0	0	0	0	0	0	0	0	0	0	0	0	0	0	0	0	0	0	0	0	0	0	0	0	0	0	0	0	0	0	0	0
penam	TEM-116*	0	0	0	2	0	0	0	0	0	0	0	0	0	0	0	0	0	0	0	0	0	0	0	0	0	0	0	0	0	0	0	0	0	0	0	0	0	0	0	0	0	0	0	0	0	0	0	0
penem	Escherichia coli soxS with mutation conferring antibiotic resistance*	0	0	0	0	0	0	0	0	0	0	0	0	0	0	0	0	0	0	0	0	0	0	0	0	0	0	0	0	0	0	0	0	0	0	0	0	0	0	0	0	0	0	0	0	0	0	0	0
penem	TEM-116*	0	0	0	2	0	0	0	0	0	0	0	0	0	0	0	0	0	0	0	0	0	0	0	0	0	0	0	0	0	0	0	0	0	0	0	0	0	0	0	0	0	0	0	0	0	0	0	0
phenicol antibiotic	Escherichia coli soxS with mutation conferring antibiotic resistance*	0	0	0	0	0	0	0	0	0	0	0	0	0	0	0	0	0	0	0	0	0	0	0	0	0	0	0	0	0	0	0	0	0	0	0	0	0	0	0	0	0	0	0	0	0	0	0	0
phenicol antibiotic	catP	0	0	0	0	0	0	0	0	0	0	0	0	0	0	0	0	0	0	0	0	0	0	0	0	0	0	0	0	0	0	0	0	0	0	0	0	0	0	0	0	0	0	0	0	0	0	0	0
rifamycin antibiotic	Escherichia coli soxS with mutation conferring antibiotic resistance*	0	0	0	0	0	0	0	0	0	0	0	0	0	0	0	0	0	0	0	0	0	0	0	0	0	0	0	0	0	0	0	0	0	0	0	0	0	0	0	0	0	0	0	0	0	0	0	0
streptogramin antibiotic	ErmB*	1	0	0	0	0	0	0	0	0	0	0	0	1	0	0	1	0	1	0	1	1	0	0	0	0	0	0	0	0	0	1	0	0	0	0	0	0	0	1	0	0	1	1	0	0	1	0	1
tetracycline antibiotic	Escherichia coli soxS with mutation conferring antibiotic resistance*	0	0	0	0	0	0	0	0	0	0	0	0	0	0	0	0	0	0	0	0	0	0	0	0	0	0	0	0	0	0	0	0	0	0	0	0	0	0	0	0	0	0	0	0	0	0	0	0
tetracycline antibiotic	tet(40)	0	0	0	0	0	0	1	1	1	0	0	0	0	0	0	0	0	1	0	0	0	0	0	0	0	0	0	0	1	0	0	0	0	0	0	0	0	0	0	0	0	0	0	0	0	0	0	0
tetracycline antibiotic	tet(45)	0	0	0	0	0	0	0	0	0	0	0	0	0	0	0	0	0	0	0	0	0	0	0	0	0	0	0	0	0	0	0	0	0	0	0	0	0	0	0	0	0	0	0	0	0	0	0	0
tetracycline antibiotic	tet(C)	0	0	0	1	0	0	0	0	0	0	0	0	0	0	0	0	0	0	0	0	0	0	0	0	0	0	0	0	0	0	0	0	0	0	0	0	0	0	0	0	0	0	0	0	0	0	0	0
tetracycline antibiotic	tet(W/N/W)	0	1	0	0	0	0	0	0	1	0	0	1	0	0	0	0	0	1	0	0	0	0	0	0	0	0	0	0	0	0	0	0	1	0	0	0	1	0	0	0	0	0	0	0	0	0	0	0
tetracycline antibiotic	tet32	0	0	0	0	0	0	0	0	0	0	0	0	0	0	0	0	0	0	0	0	0	0	0	0	0	0	0	0	0	0	0	0	0	0	0	0	0	0	0	0	0	0	0	0	0	0	0	0
tetracycline antibiotic	tetO	0	0	0	0	0	0	1	1	1	0	0	0	0	0	0	0	0	0	0	0	0	0	0	0	0	0	0	0	1	0	0	0	0	0	0	0	0	0	0	0	0	0	0	0	0	0	0	0
tetracycline antibiotic	tetW	0	0	1	1	0	0	0	0	0	0	0	0	0	0	0	0	2	0	2	1	1	0	0	2	0	0	1	0	0	0	0	1	0	0	0	0	1	0	0	2	0	0	0	0	0	0	0	0
triclosan	Escherichia coli soxS with mutation conferring antibiotic resistance*	0	0	0	0	0	0	0	0	0	0	0	0	0	0	0	0	0	0	0	0	0	0	0	0	0	0	0	0	0	0	0	0	0	0	0	0	0	0	0	0	0	0	0	0	0	0	0	0
[truncated: 88 more columns]

## Sheet: 4b. VF
Supplementary Table S4B. The safety evaluation of Faecalibacterium (VF)
Genome	VF number	Gene	VF	VFID	Type
13414_6_4	VFG047204	wbtB	LPS	VF0542	Immune modulation
13414_6_4	VFG000077	clpP	ClpP	VF0074	Stress survival
13414_6_4	VFG046465	tufA	EF-Tu	VF0460	Adherence
13414_6_4	VFG002182	cpsI	Capsule	VF0361	Immune modulation
13414_6_4	VFG047039	wbtL	LPS	VF0542	Immune modulation
13414_6_4	VFG012095	groEL	GroEL	VF0594	Adherence
13414_6_53	VFG012095	groEL	GroEL	VF0594	Adherence
13414_6_53	VFG001967	glf	Capsule	VF0323	Immune modulation
13414_6_53	VFG000077	clpP	ClpP	VF0074	Stress survival
13414_6_53	VFG047204	wbtB	LPS	VF0542	Immune modulation
13414_6_53	VFG046465	tufA	EF-Tu	VF0460	Adherence
13414_6_53	VFG001967	glf	Capsule	VF0323	Immune modulation
13414_6_53	VFG047039	wbtL	LPS	VF0542	Immune modulation
13414_6_54	VFG012095	groEL	GroEL	VF0594	Adherence
13414_6_54	VFG001369	cps4E	Capsule	VF0144	Immune modulation
13414_6_54	VFG046465	tufA	EF-Tu	VF0460	Adherence
13414_6_54	VFG002182	cpsI	Capsule	VF0361	Immune modulation
13414_6_54	VFG000077	clpP	ClpP	VF0074	Stress survival
13414_6_54	VFG047039	wbtL	LPS	VF0542	Immune modulation
14207_7_93	VFG000077	clpP	ClpP	VF0074	Stress survival
14207_7_93	VFG046465	tufA	EF-Tu	VF0460	Adherence
14207_7_93	VFG047204	wbtB	LPS	VF0542	Immune modulation
14207_7_93	VFG001967	glf	Capsule	VF0323	Immune modulation
14207_7_93	VFG012095	groEL	GroEL	VF0594	Adherence
14207_7_93	VFG048797	ugd	Capsule	VF0560	Immune modulation
14207_7_93	VFG001376	cps4L	Capsule	VF0144	Immune modulation
14207_7_93	VFG001375	cps4K	Capsule	VF0144	Immune modulation
14207_7_93	VFG001301	cap8E	Capsule	VF0003	Immune modulation
14207_7_93	VFG047039	wbtL	LPS	VF0542	Immune modulation
4P15	VFG012095	groEL	GroEL	VF0594	Adherence
4P15	VFG000077	clpP	ClpP	VF0074	Stress survival
4P15	VFG047204	wbtB	LPS	VF0542	Immune modulation
4P15	VFG002182	cpsI	Capsule	VF0361	Immune modulation
4P15	VFG001376	cps4L	Capsule	VF0144	Immune modulation
4P15	VFG001375	cps4K	Capsule	VF0144	Immune modulation
4P15	VFG001301	cap8E	Capsule	VF0003	Immune modulation
4P15	VFG046465	tufA	EF-Tu	VF0460	Adherence
4P15	VFG001376	cps4L	Capsule	VF0144	Immune modulation
4P15	VFG001375	cps4K	Capsule	VF0144	Immune modulation
4P15	VFG001301	cap8E	Capsule	VF0003	Immune modulation
4P15	VFG001373	cps4I	Capsule	VF0144	Immune modulation
4P15	VFG047039	wbtL	LPS	VF0542	Immune modulation
942_30-2	VFG000077	clpP	ClpP	VF0074	Stress survival
942_30-2	VFG048797	ugd	Capsule	VF0560	Immune modulation
942_30-2	VFG001967	glf	Capsule	VF0323	Immune modulation
942_30-2	VFG048797	ugd	Capsule	VF0560	Immune modulation
942_30-2	VFG012095	groEL	GroEL	VF0594	Adherence
942_30-2	VFG002182	cpsI	Capsule	VF0361	Immune modulation
942_30-2	VFG047039	wbtL	LPS	VF0542	Immune modulation
942_30-2	VFG048797	ugd	Capsule	VF0560	Immune modulation
942_30-2	VFG048797	ugd	Capsule	VF0560	Immune modulation
942_30-2	VFG046465	tufA	EF-Tu	VF0460	Adherence
942_30-2	VFG047204	wbtB	LPS	VF0542	Immune modulation
A2165	VFG047204	wbtB	LPS	VF0542	Immune modulation
A2165	VFG000077	clpP	ClpP	VF0074	Stress survival
A2165	VFG012095	groEL	GroEL	VF0594	Adherence
A2165	VFG047039	wbtL	LPS	VF0542	Immune modulation
A2165	VFG002162	bsh	BSH	VF0350	Stress survival
A2165	VFG046465	tufA	EF-Tu	VF0460	Adherence
A2165	VFG002182	cpsI	Capsule	VF0361	Immune modulation
aa_0143	VFG002182	cpsI	Capsule	VF0361	Immune modulation
aa_0143	VFG047204	wbtB	LPS	VF0542	Immune modulation
aa_0143	VFG046465	tufA	EF-Tu	VF0460	Adherence
aa_0143	VFG000077	clpP	ClpP	VF0074	Stress survival
aa_0143	VFG001967	glf	Capsule	VF0323	Immune modulation
aa_0143	VFG001301	cap8E	Capsule	VF0003	Immune modulation
aa_0143	VFG001301	cap8E	Capsule	VF0003	Immune modulation
aa_0143	VFG047039	wbtL	LPS	VF0542	Immune modulation
aa_0143	VFG012095	groEL	GroEL	VF0594	Adherence
aa_0143	VFG001375	cps4K	Capsule	VF0144	Immune modulation
aa_0143	VFG001376	cps4L	Capsule	VF0144	Immune modulation
aa_0143	VFG001376	cps4L	Capsule	VF0144	Immune modulation
aa_0143	VFG001375	cps4K	Capsule	VF0144	Immune modulation
AF10-13	VFG000077	clpP	ClpP	VF0074	Stress survival
AF10-13	VFG046465	tufA	EF-Tu	VF0460	Adherence
AF10-13	VFG047204	wbtB	LPS	VF0542	Immune modulation
AF10-13	VFG001373	cps4I	Capsule	VF0144	Immune modulation
AF10-13	VFG001967	glf	Capsule	VF0323	Immune modulation
AF10-13	VFG012095	groEL	GroEL	VF0594	Adherence
AF10-13	VFG047039	wbtL	LPS	VF0542	Immune modulation
AF10-13	VFG001376	cps4L	Capsule	VF0144	Immune modulation
AF10-13	VFG001375	cps4K	Capsule	VF0144	Immune modulation
AF10-13	VFG001376	cps4L	Capsule	VF0144	Immune modulation
AF10-13	VFG001375	cps4K	Capsule	VF0144	Immune modulation
AF10-46	VFG001967	glf	Capsule	VF0323	Immune modulation
AF10-46	VFG046465	tufA	EF-Tu	VF0460	Adherence
AF10-46	VFG001369	cps4E	Capsule	VF0144	Immune modulation
AF10-46	VFG012095	groEL	GroEL	VF0594	Adherence
AF10-46	VFG000077	clpP	ClpP	VF0074	Stress survival
AF10-46	VFG048797	ugd	Capsule	VF0560	Immune modulation
AF10-46	VFG047039	wbtL	LPS	VF0542	Immune modulation
AF26-9	VFG000077	clpP	ClpP	VF0074	Stress survival
AF26-9	VFG047039	wbtL	LPS	VF0542	Immune modulation
AF26-9	VFG001347	cpsF	Capsule	VF0274	Immune modulation
AF26-9	VFG001347	cpsF	Capsule	VF0274	Immune modulation
AF26-9	VFG047204	wbtB	LPS	VF0542	Immune modulation
AF26-9	VFG046465	tufA	EF-Tu	VF0460	Adherence
AF26-9	VFG012095	groEL	GroEL	VF0594	Adherence
AF26-9	VFG012095	groEL	GroEL	VF0594	Adherence
AF26-9	VFG001967	glf	Capsule	VF0323	Immune modulation
AF26-9	VFG002182	cpsI	Capsule	VF0361	Immune modulation
AF27-11BH	VFG012095	groEL	GroEL	VF0594	Adherence
AF27-11BH	VFG000077	clpP	ClpP	VF0074	Stress survival
AF27-11BH	VFG002182	cpsI	Capsule	VF0361	Immune modulation
AF27-11BH	VFG046465	tufA	EF-Tu	VF0460	Adherence
AF27-11BH	VFG001369	cps4E	Capsule	VF0144	Immune modulation
AF27-11BH	VFG000963	hasB	Hyaluronic acid capsule	VF0244	Immune modulation
AF27-11BH	VFG047039	wbtL	LPS	VF0542	Immune modulation
AF28-13AC	VFG047039	wbtL	LPS	VF0542	Immune modulation
AF28-13AC	VFG001967	glf	Capsule	VF0323	Immune modulation
AF28-13AC	VFG012095	groEL	GroEL	VF0594	Adherence
AF28-13AC	VFG046465	tufA	EF-Tu	VF0460	Adherence
AF28-13AC	VFG001347	cpsF	Capsule	VF0274	Immune modulation
AF28-13AC	VFG000077	clpP	ClpP	VF0074	Stress survival
AF28-13AC	VFG047204	wbtB	LPS	VF0542	Immune modulation
AF28-13AC	VFG001967	glf	Capsule	VF0323	Immune modulation
AF29-11BH	VFG000077	clpP	ClpP	VF0074	Stress survival
AF29-11BH	VFG046465	tufA	EF-Tu	VF0460	Adherence
AF29-11BH	VFG047204	wbtB	LPS	VF0542	Immune modulation
AF29-11BH	VFG012095	groEL	GroEL	VF0594	Adherence
AF29-11BH	VFG001967	glf	Capsule	VF0323	Immune modulation
AF29-11BH	VFG002162	bsh	BSH	VF0350	Stress survival
AF29-11BH	VFG001301	cap8E	Capsule	VF0003	Immune modulation
AF29-11BH	VFG001375	cps4K	Capsule	VF0144	Immune modulation
AF29-11BH	VFG001376	cps4L	Capsule	VF0144	Immune modulation
AF29-11BH	VFG048797	ugd	Capsule	VF0560	Immune modulation
AF29-11BH	VFG047039	wbtL	LPS	VF0542	Immune modulation
AF29-7BH-C	VFG002162	bsh	BSH	VF0350	Stress survival
AF29-7BH-C	VFG000077	clpP	ClpP	VF0074	Stress survival
AF29-7BH-C	VFG046465	tufA	EF-Tu	VF0460	Adherence
AF29-7BH-C	VFG047204	wbtB	LPS	VF0542	Immune modulation
AF29-7BH-C	VFG012095	groEL	GroEL	VF0594	Adherence
AF29-7BH-C	VFG001967	glf	Capsule	VF0323	Immune modulation
AF29-7BH-C	VFG048797	ugd	Capsule	VF0560	Immune modulation
AF29-7BH-C	VFG001376	cps4L	Capsule	VF0144	Immune modulation
AF29-7BH-C	VFG001375	cps4K	Capsule	VF0144	Immune modulation
AF29-7BH-C	VFG001301	cap8E	Capsule	VF0003	Immune modulation
AF29-7BH-C	VFG047039	wbtL	LPS	VF0542	Immune modulation
AF31-10AC	VFG012095	groEL	GroEL	VF0594	Adherence
AF31-10AC	VFG012095	groEL	GroEL	VF0594	Adherence
AF31-10AC	VFG000077	clpP	ClpP	VF0074	Stress survival
AF31-10AC	VFG048797	ugd	Capsule	VF0560	Immune modulation
AF31-10AC	VFG046465	tufA	EF-Tu	VF0460	Adherence
AF31-10AC	VFG046465	tufA	EF-Tu	VF0460	Adherence
AF31-10AC	VFG047039	wbtL	LPS	VF0542	Immune modulation
AF31-10AC	VFG047204	wbtB	LPS	VF0542	Immune modulation
AF31-10AC	VFG002182	cpsI	Capsule	VF0361	Immune modulation
AF31-14AC	VFG000077	clpP	ClpP	VF0074	Stress survival
AF31-14AC	VFG046465	tufA	EF-Tu	VF0460	Adherence
AF31-14AC	VFG047204	wbtB	LPS	VF0542	Immune modulation
AF31-14AC	VFG048797	ugd	Capsule	VF0560	Immune modulation
AF31-14AC	VFG012095	groEL	GroEL	VF0594	Adherence
AF31-14AC	VFG001967	glf	Capsule	VF0323	Immune modulation
AF31-14AC	VFG001376	cps4L	Capsule	VF0144	Immune modulation
AF31-14AC	VFG001375	cps4K	Capsule	VF0144	Immune modulation
AF31-14AC	VFG001301	cap8E	Capsule	VF0003	Immune modulation
AF31-14AC	VFG047039	wbtL	LPS	VF0542	Immune modulation
AF32-8AC	VFG048797	ugd	Capsule	VF0560	Immune modulation
AF32-8AC	VFG002182	cpsI	Capsule	VF0361	Immune modulation
AF32-8AC	VFG012095	groEL	GroEL	VF0594	Adherence
AF32-8AC	VFG047039	wbtL	LPS	VF0542	Immune modulation
AF32-8AC	VFG000077	clpP	ClpP	VF0074	Stress survival
AF32-8AC	VFG046465	tufA	EF-Tu	VF0460	Adherence
AF32-8AC	VFG048797	ugd	Capsule	VF0560	Immune modulation
AF32-8AC	VFG047204	wbtB	LPS	VF0542	Immune modulation
AF32-9BH	VFG001373	cps4I	Capsule	VF0144	Immune modulation
AF32-9BH	VFG047204	wbtB	LPS	VF0542	Immune modulation
AF32-9BH	VFG046465	tufA	EF-Tu	VF0460	Adherence
AF32-9BH	VFG000077	clpP	ClpP	VF0074	Stress survival
AF32-9BH	VFG012095	groEL	GroEL	VF0594	Adherence
AF32-9BH	VFG001967	glf	Capsule	VF0323	Immune modulation
AF32-9BH	VFG047039	wbtL	LPS	VF0542	Immune modulation
AF32-9BH	VFG001301	cap8E	Capsule	VF0003	Immune modulation
AF32-9BH	VFG001375	cps4K	Capsule	VF0144	Immune modulation
AF32-9BH	VFG001376	cps4L	Capsule	VF0144	Immune modulation
AF32-9BH	VFG048797	ugd	Capsule	VF0560	Immune modulation
AF35-6-C	VFG000077	clpP	ClpP	VF0074	Stress survival
AF35-6-C	VFG047204	wbtB	LPS	VF0542	Immune modulation
AF35-6-C	VFG046465	tufA	EF-Tu	VF0460	Adherence
AF35-6-C	VFG012095	groEL	GroEL	VF0594	Adherence
AF35-6-C	VFG001967	glf	Capsule	VF0323	Immune modulation
AF35-6-C	VFG047039	wbtL	LPS	VF0542	Immune modulation
AF36-11AT	VFG012095	groEL	GroEL	VF0594	Adherence
AF36-11AT	VFG000077	clpP	ClpP	VF0074	Stress survival
AF36-11AT	VFG047204	wbtB	LPS	VF0542	Immune modulation
AF36-11AT	VFG001301	cap8E	Capsule	VF0003	Immune modulation
AF36-11AT	VFG001375	cps4K	Capsule	VF0144	Immune modulation
AF36-11AT	VFG001376	cps4L	Capsule	VF0144	Immune modulation
AF36-11AT	VFG046465	tufA	EF-Tu	VF0460	Adherence
AF36-11AT	VFG002182	cpsI	Capsule	VF0361	Immune modulation
AF36-11AT	VFG001301	cap8E	Capsule	VF0003	Immune modulation
AF36-11AT	VFG001375	cps4K	Capsule	VF0144	Immune modulation
AF36-11AT	VFG001376	cps4L	Capsule	VF0144	Immune modulation
AF36-11AT	VFG047039	wbtL	LPS	VF0542	Immune modulation
AF52-21	VFG046465	tufA	EF-Tu	VF0460	Adherence
AF52-21	VFG047204	wbtB	LPS	VF0542	Immune modulation
AF52-21	VFG000077	clpP	ClpP	VF0074	Stress survival
AF52-21	VFG048797	ugd	Capsule	VF0560	Immune modulation
AF52-21	VFG012095	groEL	GroEL	VF0594	Adherence
AF52-21	VFG001967	glf	Capsule	VF0323	Immune modulation
AF52-21	VFG047039	wbtL	LPS	VF0542	Immune modulation
AF52-21	VFG048797	ugd	Capsule	VF0560	Immune modulation
AF52-21	VFG048797	ugd	Capsule	VF0560	Immune modulation
AF52-21	VFG001373	cps4I	Capsule	VF0144	Immune modulation
AFF13-7A	VFG000077	clpP	ClpP	VF0074	Stress survival
AFF13-7A	VFG046465	tufA	EF-Tu	VF0460	Adherence
AFF13-7A	VFG012095	groEL	GroEL	VF0594	Adherence
AFF13-7A	VFG002182	cpsI	Capsule	VF0361	Immune modulation
AFF13-7A	VFG047039	wbtL	LPS	VF0542	Immune modulation
AFF13-7A	VFG047204	wbtB	LPS	VF0542	Immune modulation
AFF13-7A	VFG048797	ugd	Capsule	VF0560	Immune modulation
AFF13-7A	VFG001376	cps4L	Capsule	VF0144	Immune modulation
AFF13-7A	VFG001375	cps4K	Capsule	VF0144	Immune modulation
AFF13-7A	VFG001301	cap8E	Capsule	VF0003	Immune modulation
AFF13-7A	VFG048797	ugd	Capsule	VF0560	Immune modulation
AHMP21	VFG047204	wbtB	LPS	VF0542	Immune modulation
AHMP21	VFG001347	cpsF	Capsule	VF0274	Immune modulation
AHMP21	VFG000077	clpP	ClpP	VF0074	Stress survival
AHMP21	VFG046465	tufA	EF-Tu	VF0460	Adherence
AHMP21	VFG012095	groEL	GroEL	VF0594	Adherence
AHMP21	VFG001967	glf	Capsule	VF0323	Immune modulation
AHMP21	VFG047039	wbtL	LPS	VF0542	Immune modulation
AHMP21	VFG001967	glf	Capsule	VF0323	Immune modulation
AHMP21	VFG002162	bsh	BSH	VF0350	Stress survival
AM100_B16A	VFG046465	tufA	EF-Tu	VF0460	Adherence
AM100_B16A	VFG047204	wbtB	LPS	VF0542	Immune modulation
AM100_B16A	VFG001376	cps4L	Capsule	VF0144	Immune modulation
AM100_B16A	VFG001375	cps4K	Capsule	VF0144	Immune modulation
AM100_B16A	VFG001301	cap8E	Capsule	VF0003	Immune modulation
AM100_B16A	VFG001967	glf	Capsule	VF0323	Immune modulation
AM100_B16A	VFG012095	groEL	GroEL	VF0594	Adherence
AM100_B16A	VFG048797	ugd	Capsule	VF0560	Immune modulation
AM100_B16A	VFG001376	cps4L	Capsule	VF0144	Immune modulation
AM100_B16A	VFG001375	cps4K	Capsule	VF0144	Immune modulation
AM100_B16A	VFG001301	cap8E	Capsule	VF0003	Immune modulation
AM100_B16A	VFG001376	cps4L	Capsule	VF0144	Immune modulation
AM100_B16A	VFG001375	cps4K	Capsule	VF0144	Immune modulation
AM100_B16A	VFG001301	cap8E	Capsule	VF0003	Immune modulation
AM100_B16A	VFG000077	clpP	ClpP	VF0074	Stress survival
AM100_B16A	VFG047039	wbtL	LPS	VF0542	Immune modulation
AM33-14AC	VFG012095	groEL	GroEL	VF0594	Adherence
AM33-14AC	VFG001967	glf	Capsule	VF0323	Immune modulation
AM33-14AC	VFG046465	tufA	EF-Tu	VF0460	Adherence
AM33-14AC	VFG001373	cps4I	Capsule	VF0144	Immune modulation
AM33-14AC	VFG047204	wbtB	LPS	VF0542	Immune modulation
AM33-14AC	VFG000077	clpP	ClpP	VF0074	Stress survival
AM33-14AC	VFG047039	wbtL	LPS	VF0542	Immune modulation
AM33-14AC	VFG001373	cps4I	Capsule	VF0144	Immune modulation
AM36-18BH	VFG000077	clpP	ClpP	VF0074	Stress survival
AM36-18BH	VFG046465	tufA	EF-Tu	VF0460	Adherence
AM36-18BH	VFG001369	cps4E	Capsule	VF0144	Immune modulation
AM36-18BH	VFG001373	cps4I	Capsule	VF0144	Immune modulation
AM36-18BH	VFG012095	groEL	GroEL	VF0594	Adherence
AM36-18BH	VFG001967	glf	Capsule	VF0323	Immune modulation
AM36-18BH	VFG047039	wbtL	LPS	VF0542	Immune modulation
AM36-18BH	VFG001301	cap8E	Capsule	VF0003	Immune modulation
AM36-18BH	VFG001375	cps4K	Capsule	VF0144	Immune modulation
AM36-18BH	VFG001376	cps4L	Capsule	VF0144	Immune modulation
AM36-22BH	VFG047039	wbtL	LPS	VF0542	Immune modulation
AM36-22BH	VFG000077	clpP	ClpP	VF0074	Stress survival
AM36-22BH	VFG001967	glf	Capsule	VF0323	Immune modulation
AM36-22BH	VFG046465	tufA	EF-Tu	VF0460	Adherence
AM36-22BH	VFG046465	tufA	EF-Tu	VF0460	Adherence
AM36-22BH	VFG012095	groEL	GroEL	VF0594	Adherence
AM36-22BH	VFG012095	groEL	GroEL	VF0594	Adherence
AM36-22BH	VFG012095	groEL	GroEL	VF0594	Adherence
AM36-22BH	VFG002084	clpB/vasG	T6SS	VF0335	Effector delivery system
AM36-22BH	VFG001369	cps4E	Capsule	VF0144	Immune modulation
AM36-22BH	VFG005293	srtC4	PI-2a	VF0528	Adherence
AM36-22BH	VFG001373	cps4I	Capsule	VF0144	Immune modulation
AM37-13AC	VFG001967	glf	Capsule	VF0323	Immune modulation
AM37-13AC	VFG012095	groEL	GroEL	VF0594	Adherence
AM37-13AC	VFG047204	wbtB	LPS	VF0542	Immune modulation
AM37-13AC	VFG001376	cps4L	Capsule	VF0144	Immune modulation
AM37-13AC	VFG001375	cps4K	Capsule	VF0144	Immune modulation
AM37-13AC	VFG001301	cap8E	Capsule	VF0003	Immune modulation
AM37-13AC	VFG000077	clpP	ClpP	VF0074	Stress survival
AM37-13AC	VFG001301	cap8E	Capsule	VF0003	Immune modulation
AM37-13AC	VFG001375	cps4K	Capsule	VF0144	Immune modulation
AM37-13AC	VFG001376	cps4L	Capsule	VF0144	Immune modulation
AM37-13AC	VFG048797	ugd	Capsule	VF0560	Immune modulation
AM37-13AC	VFG047039	wbtL	LPS	VF0542	Immune modulation
AM37-13AC	VFG046465	tufA	EF-Tu	VF0460	Adherence
AM39-7BH	VFG047204	wbtB	LPS	VF0542	Immune modulation
AM39-7BH	VFG000077	clpP	ClpP	VF0074	Stress survival
AM39-7BH	VFG012095	groEL	GroEL	VF0594	Adherence
AM39-7BH	VFG046465	tufA	EF-Tu	VF0460	Adherence
AM39-7BH	VFG001967	glf	Capsule	VF0323	Immune modulation
AM39-7BH	VFG047039	wbtL	LPS	VF0542	Immune modulation
AM42-11AC	VFG012095	groEL	GroEL	VF0594	Adherence
AM42-11AC	VFG047204	wbtB	LPS	VF0542	Immune modulation
AM42-11AC	VFG000077	clpP	ClpP	VF0074	Stress survival
AM42-11AC	VFG001967	glf	Capsule	VF0323	Immune modulation
AM42-11AC	VFG046465	tufA	EF-Tu	VF0460	Adherence
AM42-11AC	VFG047039	wbtL	LPS	VF0542	Immune modulation
AM43-5AT	VFG000077	clpP	ClpP	VF0074	Stress survival
AM43-5AT	VFG012095	groEL	GroEL	VF0594	Adherence
AM43-5AT	VFG001369	cps4E	Capsule	VF0144	Immune modulation
AM43-5AT	VFG046465	tufA	EF-Tu	VF0460	Adherence
AM43-5AT	VFG002182	cpsI	Capsule	VF0361	Immune modulation
AM43-5AT	VFG000963	hasB	Hyaluronic acid capsule	VF0244	Immune modulation
AM43-5AT	VFG047039	wbtL	LPS	VF0542	Immune modulation
AM54-7NS	VFG000077	clpP	ClpP	VF0074	Stress survival
AM54-7NS	VFG046465	tufA	EF-Tu	VF0460	Adherence
AM54-7NS	VFG047204	wbtB	LPS	VF0542	Immune modulation
AM54-7NS	VFG047039	wbtL	LPS	VF0542	Immune modulation
AM54-7NS	VFG001967	glf	Capsule	VF0323	Immune modulation
AM54-7NS	VFG012095	groEL	GroEL	VF0594	Adherence
AM54-7NS	VFG001376	cps4L	Capsule	VF0144	Immune modulation
AM54-7NS	VFG001375	cps4K	Capsule	VF0144	Immune modulation
AM54-7NS	VFG001301	cap8E	Capsule	VF0003	Immune modulation
APC918_95b	VFG047204	wbtB	LPS	VF0542	Immune modulation
APC918_95b	VFG046465	tufA	EF-Tu	VF0460	Adherence
APC918_95b	VFG000077	clpP	ClpP	VF0074	Stress survival
APC918_95b	VFG012095	groEL	GroEL	VF0594	Adherence
APC918_95b	VFG001967	glf	Capsule	VF0323	Immune modulation
APC918_95b	VFG047039	wbtL	LPS	VF0542	Immune modulation
APC918_95b	VFG048797	ugd	Capsule	VF0560	Immune modulation
APC918_95b	VFG001376	cps4L	Capsule	VF0144	Immune modulation
APC918_95b	VFG001375	cps4K	Capsule	VF0144	Immune modulation
APC918_95b	VFG001301	cap8E	Capsule	VF0003	Immune modulation
APC922_41-1	VFG047039	wbtL	LPS	VF0542	Immune modulation
APC922_41-1	VFG001967	glf	Capsule	VF0323	Immune modulation
APC922_41-1	VFG000077	clpP	ClpP	VF0074	Stress survival
APC922_41-1	VFG047204	wbtB	LPS	VF0542	Immune modulation
APC922_41-1	VFG046465	tufA	EF-Tu	VF0460	Adherence
APC922_41-1	VFG012095	groEL	GroEL	VF0594	Adherence
APC922_41-1	VFG001967	glf	Capsule	VF0323	Immune modulation
APC923_51-1	VFG000077	clpP	ClpP	VF0074	Stress survival
APC923_51-1	VFG046465	tufA	EF-Tu	VF0460	Adherence
APC923_51-1	VFG001967	glf	Capsule	VF0323	Immune modulation
APC923_51-1	VFG047039	wbtL	LPS	VF0542	Immune modulation
APC923_51-1	VFG012095	groEL	GroEL	VF0594	Adherence
APC923_51-1	VFG047204	wbtB	LPS	VF0542	Immune modulation
APC923_61-1	VFG012095	groEL	GroEL	VF0594	Adherence
APC923_61-1	VFG000077	clpP	ClpP	VF0074	Stress survival
APC923_61-1	VFG001369	cps4E	Capsule	VF0144	Immune modulation
APC923_61-1	VFG002182	cpsI	Capsule	VF0361	Immune modulation
APC923_61-1	VFG047039	wbtL	LPS	VF0542	Immune modulation
APC923_61-1	VFG046465	tufA	EF-Tu	VF0460	Adherence
APC923_61-1	VFG048797	ugd	Capsule	VF0560	Immune modulation
APC924_119	VFG047039	wbtL	LPS	VF0542	Immune modulation
APC924_119	VFG000077	clpP	ClpP	VF0074	Stress survival
APC924_119	VFG046465	tufA	EF-Tu	VF0460	Adherence
APC924_119	VFG047204	wbtB	LPS	VF0542	Immune modulation
APC924_119	VFG012095	groEL	GroEL	VF0594	Adherence
APC924_119	VFG001967	glf	Capsule	VF0323	Immune modulation
APC924_119	VFG001301	cap8E	Capsule	VF0003	Immune modulation
APC924_119	VFG001375	cps4K	Capsule	VF0144	Immune modulation
APC924_119	VFG001376	cps4L	Capsule	VF0144	Immune modulation
APC924_119	VFG048797	ugd	Capsule	VF0560	Immune modulation
APC942_18-1	VFG012095	groEL	GroEL	VF0594	Adherence
APC942_18-1	VFG048797	ugd	Capsule	VF0560	Immune modulation
APC942_18-1	VFG046465	tufA	EF-Tu	VF0460	Adherence
APC942_18-1	VFG047204	wbtB	LPS	VF0542	Immune modulation
APC942_18-1	VFG000077	clpP	ClpP	VF0074	Stress survival
APC942_18-1	VFG048797	ugd	Capsule	VF0560	Immune modulation
APC942_18-1	VFG001967	glf	Capsule	VF0323	Immune modulation
APC942_18-1	VFG047039	wbtL	LPS	VF0542	Immune modulation
APC942_18-1	VFG002182	cpsI	Capsule	VF0361	Immune modulation
APC942_32-1	VFG047039	wbtL	LPS	VF0542	Immune modulation
APC942_32-1	VFG012095	groEL	GroEL	VF0594	Adherence
APC942_32-1	VFG000077	clpP	ClpP	VF0074	Stress survival
APC942_32-1	VFG047204	wbtB	LPS	VF0542	Immune modulation
APC942_32-1	VFG002182	cpsI	Capsule	VF0361	Immune modulation
APC942_32-1	VFG046465	tufA	EF-Tu	VF0460	Adherence
APC942_8-14-2	VFG001967	glf	Capsule	VF0323	Immune modulation
APC942_8-14-2	VFG001347	cpsF	Capsule	VF0274	Immune modulation
APC942_8-14-2	VFG001347	cpsF	Capsule	VF0274	Immune modulation
APC942_8-14-2	VFG001369	cps4E	Capsule	VF0144	Immune modulation
APC942_8-14-2	VFG000077	clpP	ClpP	VF0074	Stress survival
APC942_8-14-2	VFG012095	groEL	GroEL	VF0594	Adherence
APC942_8-14-2	VFG047039	wbtL	LPS	VF0542	Immune modulation
APC942_8-14-2	VFG046465	tufA	EF-Tu	VF0460	Adherence
ATCC_27766	VFG047039	wbtL	LPS	VF0542	Immune modulation
ATCC_27766	VFG046465	tufA	EF-Tu	VF0460	Adherence
ATCC_27766	VFG000077	clpP	ClpP	VF0074	Stress survival
ATCC_27766	VFG001967	glf	Capsule	VF0323	Immune modulation
ATCC_27766	VFG012095	groEL	GroEL	VF0594	Adherence
ATCC_27766	VFG047204	wbtB	LPS	VF0542	Immune modulation
ATCC_27766	VFG001373	cps4I	Capsule	VF0144	Immune modulation
ATCC_27768	VFG047039	wbtL	LPS	VF0542	Immune modulation
ATCC_27768	VFG046465	tufA	EF-Tu	VF0460	Adherence
ATCC_27768	VFG000077	clpP	ClpP	VF0074	Stress survival
ATCC_27768	VFG001967	glf	Capsule	VF0323	Immune modulation
ATCC_27768	VFG012095	groEL	GroEL	VF0594	Adherence
ATCC_27768	VFG047204	wbtB	LPS	VF0542	Immune modulation
ATCC_27768	VFG001373	cps4I	Capsule	VF0144	Immune modulation
BIOML-A1	VFG001301	cap8E	Capsule	VF0003	Immune modulation
BIOML-A1	VFG001375	cps4K	Capsule	VF0144	Immune modulation
BIOML-A1	VFG001376	cps4L	Capsule	VF0144	Immune modulation
BIOML-A1	VFG047039	wbtL	LPS	VF0542	Immune modulation
BIOML-A1	VFG047204	wbtB	LPS	VF0542	Immune modulation
BIOML-A1	VFG000077	clpP	ClpP	VF0074	Stress survival
BIOML-A1	VFG012095	groEL	GroEL	VF0594	Adherence
BIOML-A1	VFG001376	cps4L	Capsule	VF0144	Immune modulation
BIOML-A1	VFG001375	cps4K	Capsule	VF0144	Immune modulation
BIOML-A1	VFG001301	cap8E	Capsule	VF0003	Immune modulation
BIOML-A1	VFG046465	tufA	EF-Tu	VF0460	Adherence
BIOML-A1	VFG002182	cpsI	Capsule	VF0361	Immune modulation
BIOML-A1-1	VFG002182	cpsI	Capsule	VF0361	Immune modulation
BIOML-A1-1	VFG046465	tufA	EF-Tu	VF0460	Adherence
BIOML-A1-1	VFG001369	cps4E	Capsule	VF0144	Immune modulation
BIOML-A1-1	VFG012095	groEL	GroEL	VF0594	Adherence
BIOML-A1-1	VFG047039	wbtL	LPS	VF0542	Immune modulation
BIOML-A1-1	VFG000077	clpP	ClpP	VF0074	Stress survival
BIOML-A2	VFG047039	wbtL	LPS	VF0542	Immune modulation
BIOML-A2	VFG002182	cpsI	Capsule	VF0361	Immune modulation
BIOML-A2	VFG046465	tufA	EF-Tu	VF0460	Adherence
BIOML-A2	VFG001369	cps4E	Capsule	VF0144	Immune modulation
BIOML-A2	VFG012095	groEL	GroEL	VF0594	Adherence
BIOML-A2	VFG000077	clpP	ClpP	VF0074	Stress survival
BIOML-A3	VFG002182	cpsI	Capsule	VF0361	Immune modulation
BIOML-A3	VFG046465	tufA	EF-Tu	VF0460	Adherence
BIOML-A3	VFG001369	cps4E	Capsule	VF0144	Immune modulation
BIOML-A3	VFG012095	groEL	GroEL	VF0594	Adherence
BIOML-A3	VFG047039	wbtL	LPS	VF0542	Immune modulation
BIOML-A3	VFG000077	clpP	ClpP	VF0074	Stress survival
BIOML-A4	VFG002182	cpsI	Capsule	VF0361	Immune modulation
BIOML-A4	VFG046465	tufA	EF-Tu	VF0460	Adherence
BIOML-A4	VFG001369	cps4E	Capsule	VF0144	Immune modulation
BIOML-A4	VFG012095	groEL	GroEL	VF0594	Adherence
BIOML-A4	VFG047039	wbtL	LPS	VF0542	Immune modulation
BIOML-A4	VFG000077	clpP	ClpP	VF0074	Stress survival
BIOML-B10	VFG046465	tufA	EF-Tu	VF0460	Adherence
BIOML-B10	VFG047204	wbtB	LPS	VF0542	Immune modulation
BIOML-B10	VFG000077	clpP	ClpP	VF0074	Stress survival
BIOML-B10	VFG001967	glf	Capsule	VF0323	Immune modulation
BIOML-B10	VFG012095	groEL	GroEL	VF0594	Adherence
BIOML-B10	VFG047039	wbtL	LPS	VF0542	Immune modulation
BIOML-B1	VFG001301	cap8E	Capsule	VF0003	Immune modulation
BIOML-B1	VFG001375	cps4K	Capsule	VF0144	Immune modulation
BIOML-B1	VFG002162	bsh	BSH	VF0350	Stress survival
BIOML-B1	VFG047039	wbtL	LPS	VF0542	Immune modulation
BIOML-B1	VFG046465	tufA	EF-Tu	VF0460	Adherence
BIOML-B1	VFG047204	wbtB	LPS	VF0542	Immune modulation
BIOML-B1	VFG048797	ugd	Capsule	VF0560	Immune modulation
BIOML-B1	VFG001376	cps4L	Capsule	VF0144	Immune modulation
BIOML-B1	VFG000077	clpP	ClpP	VF0074	Stress survival
BIOML-B1	VFG001376	cps4L	Capsule	VF0144	Immune modulation
BIOML-B1	VFG001967	glf	Capsule	VF0323	Immune modulation
BIOML-B1	VFG012095	groEL	GroEL	VF0594	Adherence
BIOML-B1	VFG001301	cap8E	Capsule	VF0003	Immune modulation
BIOML-B1	VFG001375	cps4K	Capsule	VF0144	Immune modulation
BIOML-B11	VFG000077	clpP	ClpP	VF0074	Stress survival
BIOML-B11	VFG046465	tufA	EF-Tu	VF0460	Adherence
BIOML-B11	VFG047204	wbtB	LPS	VF0542	Immune modulation
BIOML-B11	VFG001967	glf	Capsule	VF0323	Immune modulation
BIOML-B11	VFG012095	groEL	GroEL	VF0594	Adherence
BIOML-B11	VFG047039	wbtL	LPS	VF0542	Immune modulation
BIOML-B12	VFG046465	tufA	EF-Tu	VF0460	Adherence
BIOML-B12	VFG047204	wbtB	LPS	VF0542	Immune modulation
BIOML-B12	VFG000077	clpP	ClpP	VF0074	Stress survival
BIOML-B12	VFG001967	glf	Capsule	VF0323	Immune modulation
BIOML-B12	VFG012095	groEL	GroEL	VF0594	Adherence
BIOML-B12	VFG047039	wbtL	LPS	VF0542	Immune modulation
BIOML-B13	VFG001967	glf	Capsule	VF0323	Immune modulation
BIOML-B13	VFG012095	groEL	GroEL	VF0594	Adherence
BIOML-B13	VFG000077	clpP	ClpP	VF0074	Stress survival
BIOML-B13	VFG047204	wbtB	LPS	VF0542	Immune modulation
BIOML-B13	VFG046465	tufA	EF-Tu	VF0460	Adherence
BIOML-B13	VFG047039	wbtL	LPS	VF0542	Immune modulation
BIOML-B14	VFG046465	tufA	EF-Tu	VF0460	Adherence
BIOML-B14	VFG047204	wbtB	LPS	VF0542	Immune modulation
BIOML-B14	VFG000077	clpP	ClpP	VF0074	Stress survival
BIOML-B14	VFG001967	glf	Capsule	VF0323	Immune modulation
BIOML-B14	VFG012095	groEL	GroEL	VF0594	Adherence
BIOML-B14	VFG047039	wbtL	LPS	VF0542	Immune modulation
BIOML-B17	VFG012095	groEL	GroEL	VF0594	Adherence
BIOML-B17	VFG047039	wbtL	LPS	VF0542	Immune modulation
BIOML-B17	VFG046465	tufA	EF-Tu	VF0460	Adherence
BIOML-B17	VFG047204	wbtB	LPS	VF0542	Immune modulation
BIOML-B17	VFG002182	cpsI	Capsule	VF0361	Immune modulation
BIOML-B17	VFG001376	cps4L	Capsule	VF0144	Immune modulation
BIOML-B17	VFG001375	cps4K	Capsule	VF0144	Immune modulation
BIOML-B17	VFG000077	clpP	ClpP	VF0074	Stress survival
BIOML-B17	VFG001967	glf	Capsule	VF0323	Immune modulation
BIOML-B17	VFG001301	cap8E	Capsule	VF0003	Immune modulation
BIOML-B17	VFG001376	cps4L	Capsule	VF0144	Immune modulation
BIOML-B17	VFG001375	cps4K	Capsule	VF0144	Immune modulation
BIOML-B17	VFG001301	cap8E	Capsule	VF0003	Immune modulation
BIOML-B18	VFG001375	cps4K	Capsule	VF0144	Immune modulation
BIOML-B18	VFG001376	cps4L	Capsule	VF0144	Immune modulation
BIOML-B18	VFG002182	cpsI	Capsule	VF0361	Immune modulation
BIOML-B18	VFG047204	wbtB	LPS	VF0542	Immune modulation
BIOML-B18	VFG046465	tufA	EF-Tu	VF0460	Adherence
BIOML-B18	VFG000077	clpP	ClpP	VF0074	Stress survival
BIOML-B18	VFG012095	groEL	GroEL	VF0594	Adherence
BIOML-B18	VFG001376	cps4L	Capsule	VF0144	Immune modulation
BIOML-B18	VFG001375	cps4K	Capsule	VF0144	Immune modulation
BIOML-B18	VFG047039	wbtL	LPS	VF0542	Immune modulation
BIOML-B18	VFG001967	glf	Capsule	VF0323	Immune modulation
BIOML-B18	VFG001301	cap8E	Capsule	VF0003	Immune modulation
BIOML-B18	VFG001301	cap8E	Capsule	VF0003	Immune modulation
BIOML-B2	VFG012095	groEL	GroEL	VF0594	Adherence
BIOML-B2	VFG046465	tufA	EF-Tu	VF0460	Adherence
BIOML-B2	VFG047204	wbtB	LPS	VF0542	Immune modulation
BIOML-B2	VFG002182	cpsI	Capsule	VF0361	Immune modulation
BIOML-B2	VFG001376	cps4L	Capsule	VF0144	Immune modulation
BIOML-B2	VFG001375	cps4K	Capsule	VF0144	Immune modulation
BIOML-B2	VFG000077	clpP	ClpP	VF0074	Stress survival
BIOML-B2	VFG001375	cps4K	Capsule	VF0144	Immune modulation
BIOML-B2	VFG001376	cps4L	Capsule	VF0144	Immune modulation
BIOML-B2	VFG001967	glf	Capsule	VF0323	Immune modulation
BIOML-B2	VFG001301	cap8E	Capsule	VF0003	Immune modulation
BIOML-B2	VFG047039	wbtL	LPS	VF0542	Immune modulation
BIOML-B2	VFG001301	cap8E	Capsule	VF0003	Immune modulation
BIOML-B3	VFG002182	cpsI	Capsule	VF0361	Immune modulation
BIOML-B3	VFG047204	wbtB	LPS	VF0542	Immune modulation
BIOML-B3	VFG046465	tufA	EF-Tu	VF0460	Adherence
BIOML-B3	VFG000077	clpP	ClpP	VF0074	Stress survival
BIOML-B3	VFG012095	groEL	GroEL	VF0594	Adherence
BIOML-B3	VFG001967	glf	Capsule	VF0323	Immune modulation
BIOML-B3	VFG001375	cps4K	Capsule	VF0144	Immune modulation
BIOML-B3	VFG001376	cps4L	Capsule	VF0144	Immune modulation
BIOML-B3	VFG001376	cps4L	Capsule	VF0144	Immune modulation
BIOML-B3	VFG001375	cps4K	Capsule	VF0144	Immune modulation
BIOML-B3	VFG001301	cap8E	Capsule	VF0003	Immune modulation
BIOML-B3	VFG047039	wbtL	LPS	VF0542	Immune modulation
BIOML-B3	VFG001301	cap8E	Capsule	VF0003	Immune modulation
BIOML-B4	VFG046465	tufA	EF-Tu	VF0460	Adherence
BIOML-B4	VFG047204	wbtB	LPS	VF0542	Immune modulation
BIOML-B4	VFG002182	cpsI	Capsule	VF0361	Immune modulation
BIOML-B4	VFG001376	cps4L	Capsule	VF0144	Immune modulation
BIOML-B4	VFG001375	cps4K	Capsule	VF0144	Immune modulation
BIOML-B4	VFG047039	wbtL	LPS	VF0542	Immune modulation
BIOML-B4	VFG012095	groEL	GroEL	VF0594	Adherence
BIOML-B4	VFG001967	glf	Capsule	VF0323	Immune modulation
BIOML-B4	VFG000077	clpP	ClpP	VF0074	Stress survival
BIOML-B4	VFG001375	cps4K	Capsule	VF0144	Immune modulation
BIOML-B4	VFG001376	cps4L	Capsule	VF0144	Immune modulation
BIOML-B4	VFG001301	cap8E	Capsule	VF0003	Immune modulation
BIOML-B4	VFG001301	cap8E	Capsule	VF0003	Immune modulation
BIOML-B5	VFG047039	wbtL	LPS	VF0542	Immune modulation
BIOML-B5	VFG000077	clpP	ClpP	VF0074	Stress survival
BIOML-B5	VFG046465	tufA	EF-Tu	VF0460	Adherence
BIOML-B5	VFG047204	wbtB	LPS	VF0542	Immune modulation
BIOML-B5	VFG012095	groEL	GroEL	VF0594	Adherence
BIOML-B5	VFG001967	glf	Capsule	VF0323	Immune modulation
BIOML-B6	VFG047039	wbtL	LPS	VF0542	Immune modulation
BIOML-B6	VFG000077	clpP	ClpP	VF0074	Stress survival
BIOML-B6	VFG046465	tufA	EF-Tu	VF0460	Adherence
BIOML-B6	VFG047204	wbtB	LPS	VF0542	Immune modulation
BIOML-B6	VFG012095	groEL	GroEL	VF0594	Adherence
BIOML-B6	VFG001967	glf	Capsule	VF0323	Immune modulation
BIOML-B7	VFG001967	glf	Capsule	VF0323	Immune modulation
BIOML-B7	VFG012095	groEL	GroEL	VF0594	Adherence
BIOML-B7	VFG000077	clpP	ClpP	VF0074	Stress survival
BIOML-B7	VFG047039	wbtL	LPS	VF0542	Immune modulation
BIOML-B7	VFG001347	cpsF	Capsule	VF0274	Immune modulation
BIOML-B7	VFG047204	wbtB	LPS	VF0542	Immune modulation
BIOML-B7	VFG046465	tufA	EF-Tu	VF0460	Adherence
BIOML-B7	VFG047039	wbtL	LPS	VF0542	Immune modulation
BIOML-B8	VFG047039	wbtL	LPS	VF0542	Immune modulation
BIOML-B8	VFG000077	clpP	ClpP	VF0074	Stress survival
BIOML-B8	VFG012095	groEL	GroEL	VF0594	Adherence
BIOML-B8	VFG001967	glf	Capsule	VF0323	Immune modulation
BIOML-B8	VFG047039	wbtL	LPS	VF0542	Immune modulation
BIOML-B8	VFG001347	cpsF	Capsule	VF0274	Immune modulation
BIOML-B8	VFG047204	wbtB	LPS	VF0542	Immune modulation
BIOML-B8	VFG046465	tufA	EF-Tu	VF0460	Adherence
BIOML-B9	VFG046465	tufA	EF-Tu	VF0460	Adherence
BIOML-B9	VFG047204	wbtB	LPS	VF0542	Immune modulation
BIOML-B9	VFG000077	clpP	ClpP	VF0074	Stress survival
BIOML-B9	VFG001967	glf	Capsule	VF0323	Immune modulation
BIOML-B9	VFG012095	groEL	GroEL	VF0594	Adherence
BIOML-B9	VFG047039	wbtL	LPS	VF0542	Immune modulation
CLA-AA-H223	VFG001373	cps4I	Capsule	VF0144	Immune modulation
CLA-AA-H223	VFG047039	wbtL	LPS	VF0542	Immune modulation
CLA-AA-H223	VFG012095	groEL	GroEL	VF0594	Adherence
CLA-AA-H223	VFG000077	clpP	ClpP	VF0074	Stress survival
CLA-AA-H223	VFG047204	wbtB	LPS	VF0542	Immune modulation
CLA-AA-H223	VFG002182	cpsI	Capsule	VF0361	Immune modulation
CLA-AA-H223	VFG001301	cap8E	Capsule	VF0003	Immune modulation
CLA-AA-H223	VFG001375	cps4K	Capsule	VF0144	Immune modulation
CLA-AA-H223	VFG001376	cps4L	Capsule	VF0144	Immune modulation
CLA-AA-H223	VFG046465	tufA	EF-Tu	VF0460	Adherence
CLA-AA-H233	VFG000077	clpP	ClpP	VF0074	Stress survival
CLA-AA-H233	VFG048797	ugd	Capsule	VF0560	Immune modulation
CLA-AA-H233	VFG012095	groEL	GroEL	VF0594	Adherence
CLA-AA-H233	VFG001967	glf	Capsule	VF0323	Immune modulation
CLA-AA-H233	VFG047204	wbtB	LPS	VF0542	Immune modulation
CLA-AA-H233	VFG046465	tufA	EF-Tu	VF0460	Adherence
CLA-AA-H233	VFG047039	wbtL	LPS	VF0542	Immune modulation
CLA-AA-H236	VFG046465	tufA	EF-Tu	VF0460	Adherence
CLA-AA-H236	VFG047039	wbtL	LPS	VF0542	Immune modulation
CLA-AA-H236	VFG012095	groEL	GroEL	VF0594	Adherence
CLA-AA-H236	VFG002182	cpsI	Capsule	VF0361	Immune modulation
CLA-AA-H236	VFG047204	wbtB	LPS	VF0542	Immune modulation
CLA-AA-H236	VFG000077	clpP	ClpP	VF0074	Stress survival
CLA-AA-H236	VFG000963	hasB	Hyaluronic acid capsule	VF0244	Immune modulation
CLA-AA-H236	VFG048797	ugd	Capsule	VF0560	Immune modulation
CLA-AA-H243	VFG048797	ugd	Capsule	VF0560	Immune modulation
CLA-AA-H243	VFG047039	wbtL	LPS	VF0542	Immune modulation
CLA-AA-H243	VFG047204	wbtB	LPS	VF0542	Immune modulation
CLA-AA-H243	VFG000077	clpP	ClpP	VF0074	Stress survival
CLA-AA-H243	VFG012095	groEL	GroEL	VF0594	Adherence
CLA-AA-H243	VFG046465	tufA	EF-Tu	VF0460	Adherence
CLA-AA-H243	VFG048797	ugd	Capsule	VF0560	Immune modulation
CLA-AA-H243	VFG001967	glf	Capsule	VF0323	Immune modulation
CLA-AA-H243	VFG002182	cpsI	Capsule	VF0361	Immune modulation
CLA-AA-H243	VFG000963	hasB	Hyaluronic acid capsule	VF0244	Immune modulation
CLA-AA-H254	VFG001967	glf	Capsule	VF0323	Immune modulation
CLA-AA-H254	VFG012095	groEL	GroEL	VF0594	Adherence
CLA-AA-H254	VFG000077	clpP	ClpP	VF0074	Stress survival
CLA-AA-H254	VFG047204	wbtB	LPS	VF0542	Immune modulation
CLA-AA-H254	VFG047039	wbtL	LPS	VF0542	Immune modulation
CLA-AA-H254	VFG002162	bsh	BSH	VF0350	Stress survival
CLA-AA-H254	VFG046465	tufA	EF-Tu	VF0460	Adherence
CLA-AA-H283	VFG047204	wbtB	LPS	VF0542	Immune modulation
CLA-AA-H283	VFG000077	clpP	ClpP	VF0074	Stress survival
CLA-AA-H283	VFG012095	groEL	GroEL	VF0594	Adherence
CLA-AA-H283	VFG047039	wbtL	LPS	VF0542	Immune modulation
CLA-AA-H283	VFG046465	tufA	EF-Tu	VF0460	Adherence
CLA-AA-H283	VFG002182	cpsI	Capsule	VF0361	Immune modulation
CLA-AA-H283	VFG001301	cap8E	Capsule	VF0003	Immune modulation
CLA-AA-H283	VFG001375	cps4K	Capsule	VF0144	Immune modulation
CLA-AA-H283	VFG001376	cps4L	Capsule	VF0144	Immune modulation
CM04-06A	VFG048797	ugd	Capsule	VF0560	Immune modulation
CM04-06A	VFG012095	groEL	GroEL	VF0594	Adherence
CM04-06A	VFG000077	clpP	ClpP	VF0074	Stress survival
CM04-06A	VFG047204	wbtB	LPS	VF0542	Immune modulation
CM04-06A	VFG046465	tufA	EF-Tu	VF0460	Adherence
CM04-06A	VFG002182	cpsI	Capsule	VF0361	Immune modulation
CM04-06A	VFG047039	wbtL	LPS	VF0542	Immune modulation
CNCMI4540	VFG012095	groEL	GroEL	VF0594	Adherence
CNCMI4540	VFG001369	cps4E	Capsule	VF0144	Immune modulation
CNCMI4540	VFG046465	tufA	EF-Tu	VF0460	Adherence
CNCMI4540	VFG002182	cpsI	Capsule	VF0361	Immune modulation
CNCMI4540	VFG047039	wbtL	LPS	VF0542	Immune modulation
CNCMI4540	VFG048797	ugd	Capsule	VF0560	Immune modulation
CNCMI4540	VFG000077	clpP	ClpP	VF0074	Stress survival
CNCMI4541	VFG047039	wbtL	LPS	VF0542	Immune modulation
CNCMI4541	VFG001967	glf	Capsule	VF0323	Immune modulation
CNCMI4541	VFG000077	clpP	ClpP	VF0074	Stress survival
CNCMI4541	VFG012095	groEL	GroEL	VF0594	Adherence
CNCMI4541	VFG001369	cps4E	Capsule	VF0144	Immune modulation
CNCMI4541	VFG046465	tufA	EF-Tu	VF0460	Adherence
CNCMI4542	VFG002182	cpsI	Capsule	VF0361	Immune modulation
CNCMI4542	VFG046465	tufA	EF-Tu	VF0460	Adherence
CNCMI4542	VFG001369	cps4E	Capsule	VF0144	Immune modulation
CNCMI4542	VFG012095	groEL	GroEL	VF0594	Adherence
CNCMI4542	VFG000077	clpP	ClpP	VF0074	Stress survival
CNCMI4542	VFG047039	wbtL	LPS	VF0542	Immune modulation
CNCMI4542	VFG001375	cps4K	Capsule	VF0144	Immune modulation
CNCMI4543	VFG047039	wbtL	LPS	VF0542	Immune modulation
CNCMI4543	VFG047204	wbtB	LPS	VF0542	Immune modulation
CNCMI4543	VFG000077	clpP	ClpP	VF0074	Stress survival
CNCMI4543	VFG012095	groEL	GroEL	VF0594	Adherence
CNCMI4543	VFG002162	bsh	BSH	VF0350	Stress survival
CNCMI4543	VFG046465	tufA	EF-Tu	VF0460	Adherence
CNCMI4543	VFG002182	cpsI	Capsule	VF0361	Immune modulation
CNCMI4544	VFG047039	wbtL	LPS	VF0542	Immune modulation
CNCMI4544	VFG002182	cpsI	Capsule	VF0361	Immune modulation
CNCMI4544	VFG046465	tufA	EF-Tu	VF0460	Adherence
CNCMI4544	VFG001369	cps4E	Capsule	VF0144	Immune modulation
CNCMI4544	VFG012095	groEL	GroEL	VF0594	Adherence
CNCMI4544	VFG000077	clpP	ClpP	VF0074	Stress survival
CNCMI4573	VFG001301	cap8E	Capsule	VF0003	Immune modulation
CNCMI4573	VFG001375	cps4K	Capsule	VF0144	Immune modulation
CNCMI4573	VFG001376	cps4L	Capsule	VF0144	Immune modulation
CNCMI4573	VFG047039	wbtL	LPS	VF0542	Immune modulation
CNCMI4573	VFG001301	cap8E	Capsule	VF0003	Immune modulation
CNCMI4573	VFG001375	cps4K	Capsule	VF0144	Immune modulation
CNCMI4573	VFG001376	cps4L	Capsule	VF0144	Immune modulation
CNCMI4573	VFG002182	cpsI	Capsule	VF0361	Immune modulation
CNCMI4573	VFG047204	wbtB	LPS	VF0542	Immune modulation
CNCMI4573	VFG046465	tufA	EF-Tu	VF0460	Adherence
CNCMI4573	VFG000077	clpP	ClpP	VF0074	Stress survival
CNCMI4573	VFG001967	glf	Capsule	VF0323	Immune modulation
CNCMI4573	VFG012095	groEL	GroEL	VF0594	Adherence
CNCMI4573	VFG001301	cap8E	Capsule	VF0003	Immune modulation
CNCMI4573	VFG001375	cps4K	Capsule	VF0144	Immune modulation
CNCMI4573	VFG001376	cps4L	Capsule	VF0144	Immune modulation
CNCMI4573	VFG002162	bsh	BSH	VF0350	Stress survival
CNCMI4574	VFG002162	bsh	BSH	VF0350	Stress survival
CNCMI4574	VFG047039	wbtL	LPS	VF0542	Immune modulation
CNCMI4574	VFG012095	groEL	GroEL	VF0594	Adherence
CNCMI4574	VFG047204	wbtB	LPS	VF0542	Immune modulation
CNCMI4574	VFG000077	clpP	ClpP	VF0074	Stress survival
CNCMI4574	VFG046465	tufA	EF-Tu	VF0460	Adherence
CNCMI4574	VFG002182	cpsI	Capsule	VF0361	Immune modulation
CNCMI4575	VFG046465	tufA	EF-Tu	VF0460	Adherence
CNCMI4575	VFG047204	wbtB	LPS	VF0542	Immune modulation
CNCMI4575	VFG000077	clpP	ClpP	VF0074	Stress survival
CNCMI4575	VFG001967	glf	Capsule	VF0323	Immune modulation
CNCMI4575	VFG012095	groEL	GroEL	VF0594	Adherence
CNCMI4575	VFG047039	wbtL	LPS	VF0542	Immune modulation
CNCMI4575	VFG001967	glf	Capsule	VF0323	Immune modulation
CNCMI4644	VFG047039	wbtL	LPS	VF0542	Immune modulation
CNCMI4644	VFG047204	wbtB	LPS	VF0542	Immune modulation
CNCMI4644	VFG046465	tufA	EF-Tu	VF0460	Adherence
CNCMI4644	VFG000077	clpP	ClpP	VF0074	Stress survival
CNCMI4644	VFG048797	ugd	Capsule	VF0560	Immune modulation
CNCMI4644	VFG001967	glf	Capsule	VF0323	Immune modulation
CNCMI4644	VFG012095	groEL	GroEL	VF0594	Adherence
DFI.5.40	VFG000963	hasB	Hyaluronic acid capsule	VF0244	Immune modulation
DFI.5.40	VFG000077	clpP	ClpP	VF0074	Stress survival
DFI.5.40	VFG047204	wbtB	LPS	VF0542	Immune modulation
DFI.5.40	VFG048797	ugd	Capsule	VF0560	Immune modulation
DFI.5.40	VFG012095	groEL	GroEL	VF0594	Adherence
DFI.5.40	VFG002182	cpsI	Capsule	VF0361	Immune modulation
DFI.5.40	VFG047039	wbtL	LPS	VF0542	Immune modulation
DFI.5.40	VFG046465	tufA	EF-Tu	VF0460	Adherence
DFI.5.42	VFG001967	glf	Capsule	VF0323	Immune modulation
DFI.5.42	VFG047204	wbtB	LPS	VF0542	Immune modulation
DFI.5.42	VFG046465	tufA	EF-Tu	VF0460	Adherence
DFI.5.42	VFG000077	clpP	ClpP	VF0074	Stress survival
DFI.5.42	VFG047039	wbtL	LPS	VF0542	Immune modulation
DFI.5.42	VFG012095	groEL	GroEL	VF0594	Adherence
DFI.5.42	VFG001373	cps4I	Capsule	VF0144	Immune modulation
DFI.5.42	VFG048797	ugd	Capsule	VF0560	Immune modulation
DFI.5.42	VFG001301	cap8E	Capsule	VF0003	Immune modulation
DFI.5.42	VFG001375	cps4K	Capsule	VF0144	Immune modulation
DFI.5.42	VFG001376	cps4L	Capsule	VF0144	Immune modulation
DFI.5.42	VFG002182	cpsI	Capsule	VF0361	Immune modulation
DFI.5.46	VFG047204	wbtB	LPS	VF0542	Immune modulation
DFI.5.46	VFG048797	ugd	Capsule	VF0560	Immune modulation
DFI.5.46	VFG001376	cps4L	Capsule	VF0144	Immune modulation
DFI.5.46	VFG001375	cps4K	Capsule	VF0144	Immune modulation
DFI.5.46	VFG001301	cap8E	Capsule	VF0003	Immune modulation
DFI.5.46	VFG001967	glf	Capsule	VF0323	Immune modulation
DFI.5.46	VFG000077	clpP	ClpP	VF0074	Stress survival
DFI.5.46	VFG012095	groEL	GroEL	VF0594	Adherence
DFI.5.46	VFG046465	tufA	EF-Tu	VF0460	Adherence
DFI.5.46	VFG001301	cap8E	Capsule	VF0003	Immune modulation
DFI.5.46	VFG001375	cps4K	Capsule	VF0144	Immune modulation
DFI.5.46	VFG001376	cps4L	Capsule	VF0144	Immune modulation
DFI.5.46	VFG047039	wbtL	LPS	VF0542	Immune modulation
DFI.5.47	VFG047204	wbtB	LPS	VF0542	Immune modulation
DFI.5.47	VFG046465	tufA	EF-Tu	VF0460	Adherence
DFI.5.47	VFG000077	clpP	ClpP	VF0074	Stress survival
DFI.5.47	VFG048797	ugd	Capsule	VF0560	Immune modulation
DFI.5.47	VFG001376	cps4L	Capsule	VF0144	Immune modulation
DFI.5.47	VFG001375	cps4K	Capsule	VF0144	Immune modulation
DFI.5.47	VFG001301	cap8E	Capsule	VF0003	Immune modulation
DFI.5.47	VFG012095	groEL	GroEL	VF0594	Adherence
DFI.5.47	VFG001967	glf	Capsule	VF0323	Immune modulation
DFI.5.47	VFG001301	cap8E	Capsule	VF0003	Immune modulation
DFI.5.47	VFG001375	cps4K	Capsule	VF0144	Immune modulation
DFI.5.47	VFG001376	cps4L	Capsule	VF0144	Immune modulation
DFI.5.47	VFG047039	wbtL	LPS	VF0542	Immune modulation
DFI.5.48	VFG046465	tufA	EF-Tu	VF0460	Adherence
DFI.5.48	VFG047204	wbtB	LPS	VF0542	Immune modulation
DFI.5.48	VFG047039	wbtL	LPS	VF0542	Immune modulation
DFI.5.48	VFG000077	clpP	ClpP	VF0074	Stress survival
DFI.5.48	VFG001376	cps4L	Capsule	VF0144	Immune modulation
DFI.5.48	VFG001375	cps4K	Capsule	VF0144	Immune modulation
DFI.5.48	VFG001301	cap8E	Capsule	VF0003	Immune modulation
DFI.5.48	VFG001967	glf	Capsule	VF0323	Immune modulation
DFI.5.48	VFG001301	cap8E	Capsule	VF0003	Immune modulation
DFI.5.48	VFG001375	cps4K	Capsule	VF0144	Immune modulation
DFI.5.48	VFG001376	cps4L	Capsule	VF0144	Immune modulation
DFI.5.48	VFG048797	ugd	Capsule	VF0560	Immune modulation
DFI.5.48	VFG012095	groEL	GroEL	VF0594	Adherence
DFI.9.14	VFG047039	wbtL	LPS	VF0542	Immune modulation
DFI.9.14	VFG001301	cap8E	Capsule	VF0003	Immune modulation
DFI.9.14	VFG001375	cps4K	Capsule	VF0144	Immune modulation
DFI.9.14	VFG001376	cps4L	Capsule	VF0144	Immune modulation
DFI.9.14	VFG000077	clpP	ClpP	VF0074	Stress survival
DFI.9.14	VFG047204	wbtB	LPS	VF0542	Immune modulation
DFI.9.14	VFG012095	groEL	GroEL	VF0594	Adherence
DFI.9.14	VFG002182	cpsI	Capsule	VF0361	Immune modulation
DFI.9.14	VFG001373	cps4I	Capsule	VF0144	Immune modulation
DFI.9.14	VFG046465	tufA	EF-Tu	VF0460	Adherence
DFI.9.14	VFG001376	cps4L	Capsule	VF0144	Immune modulation
DFI.9.14	VFG001375	cps4K	Capsule	VF0144	Immune modulation
DFI.9.14	VFG001301	cap8E	Capsule	VF0003	Immune modulation
Fp1	VFG001301	cap8E	Capsule	VF0003	Immune modulation
Fp1	VFG001375	cps4K	Capsule	VF0144	Immune modulation
Fp1	VFG001376	cps4L	Capsule	VF0144	Immune modulation
Fp1	VFG047039	wbtL	LPS	VF0542	Immune modulation
Fp1	VFG012095	groEL	GroEL	VF0594	Adherence
Fp1	VFG000077	clpP	ClpP	VF0074	Stress survival
Fp1	VFG047204	wbtB	LPS	VF0542	Immune modulation
Fp1	VFG001967	glf	Capsule	VF0323	Immune modulation
Fp1	VFG046465	tufA	EF-Tu	VF0460	Adherence
Fp1043	VFG002162	bsh	BSH	VF0350	Stress survival
Fp1043	VFG001967	glf	Capsule	VF0323	Immune modulation
Fp1043	VFG012095	groEL	GroEL	VF0594	Adherence
Fp1043	VFG000077	clpP	ClpP	VF0074	Stress survival
Fp1043	VFG046465	tufA	EF-Tu	VF0460	Adherence
Fp1043	VFG047204	wbtB	LPS	VF0542	Immune modulation
Fp1043	VFG002182	cpsI	Capsule	VF0361	Immune modulation
Fp1043	VFG001376	cps4L	Capsule	VF0144	Immune modulation
Fp1043	VFG001375	cps4K	Capsule	VF0144	Immune modulation
Fp1043	VFG001301	cap8E	Capsule	VF0003	Immune modulation
Fp1043	VFG001373	cps4I	Capsule	VF0144	Immune modulation
Fp1043	VFG047039	wbtL	LPS	VF0542	Immune modulation
Fp1160	VFG002162	bsh	BSH	VF0350	Stress survival
Fp1160	VFG001967	glf	Capsule	VF0323	Immune modulation
Fp1160	VFG012095	groEL	GroEL	VF0594	Adherence
Fp1160	VFG000077	clpP	ClpP	VF0074	Stress survival
Fp1160	VFG046465	tufA	EF-Tu	VF0460	Adherence
Fp1160	VFG047204	wbtB	LPS	VF0542	Immune modulation
Fp1160	VFG002182	cpsI	Capsule	VF0361	Immune modulation
Fp1160	VFG001376	cps4L	Capsule	VF0144	Immune modulation
Fp1160	VFG001375	cps4K	Capsule	VF0144	Immune modulation
Fp1160	VFG001301	cap8E	Capsule	VF0003	Immune modulation
Fp1160	VFG001373	cps4I	Capsule	VF0144	Immune modulation
Fp1160	VFG047039	wbtL	LPS	VF0542	Immune modulation
Fp137	VFG001373	cps4I	Capsule	VF0144	Immune modulation
Fp137	VFG047039	wbtL	LPS	VF0542	Immune modulation
Fp137	VFG001967	glf	Capsule	VF0323	Immune modulation
Fp137	VFG012095	groEL	GroEL	VF0594	Adherence
Fp137	VFG000077	clpP	ClpP	VF0074	Stress survival
Fp137	VFG046465	tufA	EF-Tu	VF0460	Adherence
Fp137	VFG047204	wbtB	LPS	VF0542	Immune modulation
Fp137	VFG048797	ugd	Capsule	VF0560	Immune modulation
Fp14	VFG047039	wbtL	LPS	VF0542	Immune modulation
Fp14	VFG012095	groEL	GroEL	VF0594	Adherence
Fp14	VFG000077	clpP	ClpP	VF0074	Stress survival
Fp14	VFG047204	wbtB	LPS	VF0542	Immune modulation
Fp14	VFG001967	glf	Capsule	VF0323	Immune modulation
Fp14	VFG046465	tufA	EF-Tu	VF0460	Adherence
Fp28	VFG001301	cap8E	Capsule	VF0003	Immune modulation
Fp28	VFG001375	cps4K	Capsule	VF0144	Immune modulation
Fp28	VFG001376	cps4L	Capsule	VF0144	Immune modulation
Fp28	VFG047039	wbtL	LPS	VF0542	Immune modulation
Fp28	VFG012095	groEL	GroEL	VF0594	Adherence
Fp28	VFG000077	clpP	ClpP	VF0074	Stress survival
Fp28	VFG047204	wbtB	LPS	VF0542	Immune modulation
Fp28	VFG001967	glf	Capsule	VF0323	Immune modulation
Fp28	VFG046465	tufA	EF-Tu	VF0460	Adherence
Fp360	VFG001347	cpsF	Capsule	VF0274	Immune modulation
Fp360	VFG048797	ugd	Capsule	VF0560	Immune modulation
Fp360	VFG048797	ugd	Capsule	VF0560	Immune modulation
Fp360	VFG046465	tufA	EF-Tu	VF0460	Adherence
Fp360	VFG047204	wbtB	LPS	VF0542	Immune modulation
Fp360	VFG000077	clpP	ClpP	VF0074	Stress survival
Fp360	VFG012095	groEL	GroEL	VF0594	Adherence
Fp360	VFG002182	cpsI	Capsule	VF0361	Immune modulation
Fp360	VFG047039	wbtL	LPS	VF0542	Immune modulation
Fp360	VFG002162	bsh	BSH	VF0350	Stress survival
Fp360	VFG048797	ugd	Capsule	VF0560	Immune modulation
Fp40	VFG000077	clpP	ClpP	VF0074	Stress survival
Fp40	VFG001347	cpsF	Capsule	VF0274	Immune modulation
Fp40	VFG047204	wbtB	LPS	VF0542	Immune modulation
Fp40	VFG046465	tufA	EF-Tu	VF0460	Adherence
Fp40	VFG012095	groEL	GroEL	VF0594	Adherence
Fp40	VFG001967	glf	Capsule	VF0323	Immune modulation
Fp40	VFG047039	wbtL	LPS	VF0542	Immune modulation
Fp4	VFG000077	clpP	ClpP	VF0074	Stress survival
Fp4	VFG001347	cpsF	Capsule	VF0274	Immune modulation
Fp4	VFG047204	wbtB	LPS	VF0542	Immune modulation
Fp4	VFG046465	tufA	EF-Tu	VF0460	Adherence
Fp4	VFG012095	groEL	GroEL	VF0594	Adherence
Fp4	VFG001967	glf	Capsule	VF0323	Immune modulation
Fp4	VFG047039	wbtL	LPS	VF0542	Immune modulation
Fp45	VFG000077	clpP	ClpP	VF0074	Stress survival
Fp45	VFG001347	cpsF	Capsule	VF0274	Immune modulation
Fp45	VFG047204	wbtB	LPS	VF0542	Immune modulation
Fp45	VFG046465	tufA	EF-Tu	VF0460	Adherence
Fp45	VFG012095	groEL	GroEL	VF0594	Adherence
Fp45	VFG001967	glf	Capsule	VF0323	Immune modulation
Fp45	VFG047039	wbtL	LPS	VF0542	Immune modulation
Fp77	VFG000077	clpP	ClpP	VF0074	Stress survival
Fp77	VFG001347	cpsF	Capsule	VF0274	Immune modulation
Fp77	VFG047204	wbtB	LPS	VF0542	Immune modulation
Fp77	VFG046465	tufA	EF-Tu	VF0460	Adherence
Fp77	VFG012095	groEL	GroEL	VF0594	Adherence
Fp77	VFG001967	glf	Capsule	VF0323	Immune modulation
Fp77	VFG047039	wbtL	LPS	VF0542	Immune modulation
Fp944	VFG047039	wbtL	LPS	VF0542	Immune modulation
Fp944	VFG000077	clpP	ClpP	VF0074	Stress survival
Fp944	VFG012095	groEL	GroEL	VF0594	Adherence
Fp944	VFG001369	cps4E	Capsule	VF0144	Immune modulation
Fp944	VFG046465	tufA	EF-Tu	VF0460	Adherence
Fp944	VFG001967	glf	Capsule	VF0323	Immune modulation
FPSSTS7063_SV_a2	VFG000077	clpP	ClpP	VF0074	Stress survival
FPSSTS7063_SV_a2	VFG047204	wbtB	LPS	VF0542	Immune modulation
FPSSTS7063_SV_a2	VFG046465	tufA	EF-Tu	VF0460	Adherence
FPSSTS7063_SV_a2	VFG002182	cpsI	Capsule	VF0361	Immune modulation
FPSSTS7063_SV_a2	VFG047039	wbtL	LPS	VF0542	Immune modulation
FPSSTS7063_SV_a2	VFG048797	ugd	Capsule	VF0560	Immune modulation
FPSSTS7063_SV_a2	VFG012095	groEL	GroEL	VF0594	Adherence
HMI19	VFG046465	tufA	EF-Tu	VF0460	Adherence
HMI19	VFG002182	cpsI	Capsule	VF0361	Immune modulation
HMI19	VFG012095	groEL	GroEL	VF0594	Adherence
HMI19	VFG000077	clpP	ClpP	VF0074	Stress survival
HMI19	VFG047204	wbtB	LPS	VF0542	Immune modulation
HMI19	VFG047039	wbtL	LPS	VF0542	Immune modulation
HMI19	VFG001376	cps4L	Capsule	VF0144	Immune modulation
HMI19	VFG001375	cps4K	Capsule	VF0144	Immune modulation
HMI19	VFG001301	cap8E	Capsule	VF0003	Immune modulation
Indica	VFG047204	wbtB	LPS	VF0542	Immune modulation
Indica	VFG000077	clpP	ClpP	VF0074	Stress survival
Indica	VFG012095	groEL	GroEL	VF0594	Adherence
Indica	VFG047039	wbtL	LPS	VF0542	Immune modulation
Indica	VFG046465	tufA	EF-Tu	VF0460	Adherence
Indica	VFG002182	cpsI	Capsule	VF0361	Immune modulation
JCM_31915	VFG002162	bsh	BSH	VF0350	Stress survival
JCM_31915	VFG047039	wbtL	LPS	VF0542	Immune modulation
JCM_31915	VFG012095	groEL	GroEL	VF0594	Adherence
JCM_31915	VFG000077	clpP	ClpP	VF0074	Stress survival
JCM_31915	VFG047204	wbtB	LPS	VF0542	Immune modulation
JCM_31915	VFG002182	cpsI	Capsule	VF0361	Immune modulation
JCM_31915	VFG046465	tufA	EF-Tu	VF0460	Adherence
JG_BgPS064	VFG012095	groEL	GroEL	VF0594	Adherence
JG_BgPS064	VFG048797	ugd	Capsule	VF0560	Immune modulation
JG_BgPS064	VFG000077	clpP	ClpP	VF0074	Stress survival
JG_BgPS064	VFG046465	tufA	EF-Tu	VF0460	Adherence
JG_BgPS064	VFG047204	wbtB	LPS	VF0542	Immune modulation
JG_BgPS064	VFG047039	wbtL	LPS	VF0542	Immune modulation
JG_BgPS064	VFG002182	cpsI	Capsule	VF0361	Immune modulation
KLE1255	VFG012095	groEL	GroEL	VF0594	Adherence
KLE1255	VFG002182	cpsI	Capsule	VF0361	Immune modulation
KLE1255	VFG046465	tufA	EF-Tu	VF0460	Adherence
KLE1255	VFG001369	cps4E	Capsule	VF0144	Immune modulation
KLE1255	VFG000077	clpP	ClpP	VF0074	Stress survival
KLE1255	VFG047039	wbtL	LPS	VF0542	Immune modulation
L2_6	VFG048797	ugd	Capsule	VF0560	Immune modulation
L2_6	VFG012095	groEL	GroEL	VF0594	Adherence
L2_6	VFG000077	clpP	ClpP	VF0074	Stress survival
L2_6	VFG002182	cpsI	Capsule	VF0361	Immune modulation
L2_6	VFG046465	tufA	EF-Tu	VF0460	Adherence
L2_6	VFG047204	wbtB	LPS	VF0542	Immune modulation
L2_6	VFG047039	wbtL	LPS	VF0542	Immune modulation
L2_6	VFG048797	ugd	Capsule	VF0560	Immune modulation
L2_6	VFG001376	cps4L	Capsule	VF0144	Immune modulation
L2_6	VFG001375	cps4K	Capsule	VF0144	Immune modulation
L2_6	VFG001301	cap8E	Capsule	VF0003	Immune modulation
M21_2	VFG000077	clpP	ClpP	VF0074	Stress survival
M21_2	VFG046465	tufA	EF-Tu	VF0460	Adherence
M21_2	VFG002182	cpsI	Capsule	VF0361	Immune modulation
M21_2	VFG001376	cps4L	Capsule	VF0144	Immune modulation
M21_2	VFG001375	cps4K	Capsule	VF0144	Immune modulation
M21_2	VFG001301	cap8E	Capsule	VF0003	Immune modulation
M21_2	VFG001301	cap8E	Capsule	VF0003	Immune modulation
M21_2	VFG001375	cps4K	Capsule	VF0144	Immune modulation
M21_2	VFG001376	cps4L	Capsule	VF0144	Immune modulation
M21_2	VFG048797	ugd	Capsule	VF0560	Immune modulation
M21_2	VFG047039	wbtL	LPS	VF0542	Immune modulation
M21_2	VFG001967	glf	Capsule	VF0323	Immune modulation
M21_2	VFG012095	groEL	GroEL	VF0594	Adherence
Marseille-P9312	VFG000077	clpP	ClpP	VF0074	Stress survival
Marseille-P9312	VFG012095	groEL	GroEL	VF0594	Adherence
Marseille-P9312	VFG046465	tufA	EF-Tu	VF0460	Adherence
Marseille-P9312	VFG047039	wbtL	LPS	VF0542	Immune modulation
Marseille-P9312	VFG047204	wbtB	LPS	VF0542	Immune modulation
Marseille-P9312	VFG002182	cpsI	Capsule	VF0361	Immune modulation
Marseille-P9590	VFG000077	clpP	ClpP	VF0074	Stress survival
Marseille-P9590	VFG047204	wbtB	LPS	VF0542	Immune modulation
Marseille-P9590	VFG001347	cpsF	Capsule	VF0274	Immune modulation
Marseille-P9590	VFG048797	ugd	Capsule	VF0560	Immune modulation
Marseille-P9590	VFG012095	groEL	GroEL	VF0594	Adherence
Marseille-P9590	VFG002182	cpsI	Capsule	VF0361	Immune modulation
Marseille-P9590	VFG048797	ugd	Capsule	VF0560	Immune modulation
Marseille-P9590	VFG047039	wbtL	LPS	VF0542	Immune modulation
Marseille-P9590	VFG046465	tufA	EF-Tu	VF0460	Adherence
Marseille-Q0746	VFG047204	wbtB	LPS	VF0542	Immune modulation
Marseille-Q0746	VFG002182	cpsI	Capsule	VF0361	Immune modulation
Marseille-Q0746	VFG000077	clpP	ClpP	VF0074	Stress survival
Marseille-Q0746	VFG047039	wbtL	LPS	VF0542	Immune modulation
Marseille-Q0746	VFG046465	tufA	EF-Tu	VF0460	Adherence
Marseille-Q0746	VFG001376	cps4L	Capsule	VF0144	Immune modulation
Marseille-Q0746	VFG001375	cps4K	Capsule	VF0144	Immune modulation
Marseille-Q0746	VFG001301	cap8E	Capsule	VF0003	Immune modulation
Marseille-Q0746	VFG001373	cps4I	Capsule	VF0144	Immune modulation
Marseille-Q0746	VFG012095	groEL	GroEL	VF0594	Adherence
Marseille-Q3530	VFG047204	wbtB	LPS	VF0542	Immune modulation
Marseille-Q3530	VFG046465	tufA	EF-Tu	VF0460	Adherence
Marseille-Q3530	VFG012095	groEL	GroEL	VF0594	Adherence
Marseille-Q3530	VFG001967	glf	Capsule	VF0323	Immune modulation
Marseille-Q3530	VFG047039	wbtL	LPS	VF0542	Immune modulation
Marseille-Q3530	VFG000077	clpP	ClpP	VF0074	Stress survival
Marseille-Q4137	VFG001373	cps4I	Capsule	VF0144	Immune modulation
Marseille-Q4137	VFG012095	groEL	GroEL	VF0594	Adherence
Marseille-Q4137	VFG000077	clpP	ClpP	VF0074	Stress survival
Marseille-Q4137	VFG047204	wbtB	LPS	VF0542	Immune modulation
Marseille-Q4137	VFG047039	wbtL	LPS	VF0542	Immune modulation
Marseille-Q4137	VFG046465	tufA	EF-Tu	VF0460	Adherence
Marseille-Q4137	VFG001967	glf	Capsule	VF0323	Immune modulation
Marseille-Q4164	VFG047039	wbtL	LPS	VF0542	Immune modulation
Marseille-Q4164	VFG012095	groEL	GroEL	VF0594	Adherence
Marseille-Q4164	VFG000077	clpP	ClpP	VF0074	Stress survival
Marseille-Q4164	VFG047204	wbtB	LPS	VF0542	Immune modulation
Marseille-Q4164	VFG002162	bsh	BSH	VF0350	Stress survival
Marseille-Q4164	VFG046465	tufA	EF-Tu	VF0460	Adherence
Marseille-Q4164	VFG002182	cpsI	Capsule	VF0361	Immune modulation
Marseille-Q4896	VFG000077	clpP	ClpP	VF0074	Stress survival
Marseille-Q4896	VFG012095	groEL	GroEL	VF0594	Adherence
Marseille-Q4896	VFG001369	cps4E	Capsule	VF0144	Immune modulation
Marseille-Q4896	VFG046465	tufA	EF-Tu	VF0460	Adherence
Marseille-Q4896	VFG002182	cpsI	Capsule	VF0361	Immune modulation
Marseille-Q4896	VFG047039	wbtL	LPS	VF0542	Immune modulation
Marseille-Q4896	VFG047039	wbtL	LPS	VF0542	Immune modulation
MCC2041	VFG046465	tufA	EF-Tu	VF0460	Adherence
MCC2041	VFG001373	cps4I	Capsule	VF0144	Immune modulation
MCC2041	VFG047039	wbtL	LPS	VF0542	Immune modulation
MCC2041	VFG012095	groEL	GroEL	VF0594	Adherence
MCC2041	VFG001967	glf	Capsule	VF0323	Immune modulation
MCC2041	VFG000077	clpP	ClpP	VF0074	Stress survival
MCC2041	VFG047204	wbtB	LPS	VF0542	Immune modulation
MCC2041	VFG001373	cps4I	Capsule	VF0144	Immune modulation
MCC2041	VFG001301	cap8E	Capsule	VF0003	Immune modulation
MCC2041	VFG001376	cps4L	Capsule	VF0144	Immune modulation
MCC2041	VFG001375	cps4K	Capsule	VF0144	Immune modulation
MCC585	VFG001376	cps4L	Capsule	VF0144	Immune modulation
MCC585	VFG001375	cps4K	Capsule	VF0144	Immune modulation
MCC585	VFG001967	glf	Capsule	VF0323	Immune modulation
MCC585	VFG012095	groEL	GroEL	VF0594	Adherence
MCC585	VFG047039	wbtL	LPS	VF0542	Immune modulation
MCC585	VFG001376	cps4L	Capsule	VF0144	Immune modulation
MCC585	VFG001375	cps4K	Capsule	VF0144	Immune modulation
MCC585	VFG001347	cpsF	Capsule	VF0274	Immune modulation
MCC585	VFG001369	cps4E	Capsule	VF0144	Immune modulation
MCC585	VFG046465	tufA	EF-Tu	VF0460	Adherence
MCC585	VFG000077	clpP	ClpP	VF0074	Stress survival
MCC588	VFG012095	groEL	GroEL	VF0594	Adherence
MCC588	VFG047204	wbtB	LPS	VF0542	Immune modulation
MCC588	VFG000077	clpP	ClpP	VF0074	Stress survival
MCC588	VFG046465	tufA	EF-Tu	VF0460	Adherence
MCC588	VFG002182	cpsI	Capsule	VF0361	Immune modulation
MCC588	VFG047039	wbtL	LPS	VF0542	Immune modulation
MCC589	VFG047204	wbtB	LPS	VF0542	Immune modulation
MCC589	VFG000077	clpP	ClpP	VF0074	Stress survival
MCC589	VFG012095	groEL	GroEL	VF0594	Adherence
MCC589	VFG001301	cap8E	Capsule	VF0003	Immune modulation
MCC589	VFG001375	cps4K	Capsule	VF0144	Immune modulation
MCC589	VFG001376	cps4L	Capsule	VF0144	Immune modulation
MCC589	VFG046465	tufA	EF-Tu	VF0460	Adherence
MCC589	VFG002182	cpsI	Capsule	VF0361	Immune modulation
MCC589	VFG047039	wbtL	LPS	VF0542	Immune modulation
MCC589	VFG001373	cps4I	Capsule	VF0144	Immune modulation
MCC589	VFG001375	cps4K	Capsule	VF0144	Immune modulation
MCC589	VFG001375	cps4K	Capsule	VF0144	Immune modulation
MCC589	VFG001376	cps4L	Capsule	VF0144	Immune modulation
OF03-6AC	VFG048797	ugd	Capsule	VF0560	Immune modulation
OF03-6AC	VFG047039	wbtL	LPS	VF0542	Immune modulation
OF03-6AC	VFG012095	groEL	GroEL	VF0594	Adherence
OF03-6AC	VFG000077	clpP	ClpP	VF0074	Stress survival
OF03-6AC	VFG001369	cps4E	Capsule	VF0144	Immune modulation
OF03-6AC	VFG046465	tufA	EF-Tu	VF0460	Adherence
OF03-6AC	VFG001967	glf	Capsule	VF0323	Immune modulation
OF04-11AC	VFG046465	tufA	EF-Tu	VF0460	Adherence
OF04-11AC	VFG048797	ugd	Capsule	VF0560	Immune modulation
OF04-11AC	VFG048797	ugd	Capsule	VF0560	Immune modulation
OF04-11AC	VFG048797	ugd	Capsule	VF0560	Immune modulation
OF04-11AC	VFG012095	groEL	GroEL	VF0594	Adherence
OF04-11AC	VFG001967	glf	Capsule	VF0323	Immune modulation
OF04-11AC	VFG002182	cpsI	Capsule	VF0361	Immune modulation
OF04-11AC	VFG001369	cps4E	Capsule	VF0144	Immune modulation
OF04-11AC	VFG001967	glf	Capsule	VF0323	Immune modulation
OF04-11AC	VFG047039	wbtL	LPS	VF0542	Immune modulation
OM04-11BH	VFG012095	groEL	GroEL	VF0594	Adherence
OM04-11BH	VFG001967	glf	Capsule	VF0323	Immune modulation
OM04-11BH	VFG000077	clpP	ClpP	VF0074	Stress survival
OM04-11BH	VFG046465	tufA	EF-Tu	VF0460	Adherence
OM04-11BH	VFG047204	wbtB	LPS	VF0542	Immune modulation
OM04-11BH	VFG047039	wbtL	LPS	VF0542	Immune modulation
OM04-11BH	VFG001376	cps4L	Capsule	VF0144	Immune modulation
OM04-11BH	VFG001375	cps4K	Capsule	VF0144	Immune modulation
OM04-11BH	VFG001301	cap8E	Capsule	VF0003	Immune modulation
OM04-11BH	VFG048797	ugd	Capsule	VF0560	Immune modulation
OM04-11BH	VFG001376	cps4L	Capsule	VF0144	Immune modulation
OM04-11BH	VFG001375	cps4K	Capsule	VF0144	Immune modulation
OM04-11BH	VFG001301	cap8E	Capsule	VF0003	Immune modulation
P9094	VFG012095	groEL	GroEL	VF0594	Adherence
P9094	VFG000077	clpP	ClpP	VF0074	Stress survival
P9094	VFG047204	wbtB	LPS	VF0542	Immune modulation
P9094	VFG002182	cpsI	Capsule	VF0361	Immune modulation
P9094	VFG046465	tufA	EF-Tu	VF0460	Adherence
P9094	VFG047039	wbtL	LPS	VF0542	Immune modulation
P9122	VFG001373	cps4I	Capsule	VF0144	Immune modulation
P9122	VFG002182	cpsI	Capsule	VF0361	Immune modulation
P9122	VFG046465	tufA	EF-Tu	VF0460	Adherence
P9122	VFG012095	groEL	GroEL	VF0594	Adherence
P9122	VFG000077	clpP	ClpP	VF0074	Stress survival
P9122	VFG047204	wbtB	LPS	VF0542	Immune modulation
P9122	VFG001373	cps4I	Capsule	VF0144	Immune modulation
P9122	VFG047039	wbtL	LPS	VF0542	Immune modulation
P9123	VFG046465	tufA	EF-Tu	VF0460	Adherence
P9123	VFG002182	cpsI	Capsule	VF0361	Immune modulation
P9123	VFG047204	wbtB	LPS	VF0542	Immune modulation
P9123	VFG000077	clpP	ClpP	VF0074	Stress survival
P9123	VFG012095	groEL	GroEL	VF0594	Adherence
P9123	VFG047039	wbtL	LPS	VF0542	Immune modulation
P9123	VFG001373	cps4I	Capsule	VF0144	Immune modulation
P9123	VFG001301	cap8E	Capsule	VF0003	Immune modulation
P9123	VFG001375	cps4K	Capsule	VF0144	Immune modulation
P9123	VFG001376	cps4L	Capsule	VF0144	Immune modulation
P9224	VFG047204	wbtB	LPS	VF0542	Immune modulation
P9224	VFG000077	clpP	ClpP	VF0074	Stress survival
P9224	VFG002162	bsh	BSH	VF0350	Stress survival
P9224	VFG001373	cps4I	Capsule	VF0144	Immune modulation
P9224	VFG002182	cpsI	Capsule	VF0361	Immune modulation
P9224	VFG012095	groEL	GroEL	VF0594	Adherence
P9224	VFG047039	wbtL	LPS	VF0542	Immune modulation
P9224	VFG046465	tufA	EF-Tu	VF0460	Adherence
P9225	VFG012095	groEL	GroEL	VF0594	Adherence
P9225	VFG000077	clpP	ClpP	VF0074	Stress survival
P9225	VFG047204	wbtB	LPS	VF0542	Immune modulation
P9225	VFG001967	glf	Capsule	VF0323	Immune modulation
P9225	VFG046465	tufA	EF-Tu	VF0460	Adherence
P9225	VFG001373	cps4I	Capsule	VF0144	Immune modulation
P9225	VFG047039	wbtL	LPS	VF0542	Immune modulation
P9238	VFG002182	cpsI	Capsule	VF0361	Immune modulation
P9238	VFG046465	tufA	EF-Tu	VF0460	Adherence
P9238	VFG000077	clpP	ClpP	VF0074	Stress survival
P9238	VFG047204	wbtB	LPS	VF0542	Immune modulation
P9238	VFG012095	groEL	GroEL	VF0594	Adherence
P9238	VFG047039	wbtL	LPS	VF0542	Immune modulation
P9239	VFG001967	glf	Capsule	VF0323	Immune modulation
P9239	VFG046465	tufA	EF-Tu	VF0460	Adherence
P9239	VFG000077	clpP	ClpP	VF0074	Stress survival
P9239	VFG047204	wbtB	LPS	VF0542	Immune modulation
P9239	VFG047039	wbtL	LPS	VF0542	Immune modulation
P9239	VFG012095	groEL	GroEL	VF0594	Adherence
P9240	VFG046465	tufA	EF-Tu	VF0460	Adherence
P9240	VFG002182	cpsI	Capsule	VF0361	Immune modulation
P9240	VFG047204	wbtB	LPS	VF0542	Immune modulation
P9240	VFG000077	clpP	ClpP	VF0074	Stress survival
P9240	VFG012095	groEL	GroEL	VF0594	Adherence
P9240	VFG047039	wbtL	LPS	VF0542	Immune modulation
P9241	VFG046465	tufA	EF-Tu	VF0460	Adherence
P9241	VFG002182	cpsI	Capsule	VF0361	Immune modulation
P9241	VFG047204	wbtB	LPS	VF0542	Immune modulation
P9241	VFG000077	clpP	ClpP	VF0074	Stress survival
P9241	VFG012095	groEL	GroEL	VF0594	Adherence
P9241	VFG047039	wbtL	LPS	VF0542	Immune modulation
P9311	VFG012095	groEL	GroEL	VF0594	Adherence
P9311	VFG047204	wbtB	LPS	VF0542	Immune modulation
P9311	VFG000077	clpP	ClpP	VF0074	Stress survival
P9311	VFG001376	cps4L	Capsule	VF0144	Immune modulation
P9311	VFG001375	cps4K	Capsule	VF0144	Immune modulation
P9311	VFG001301	cap8E	Capsule	VF0003	Immune modulation
P9311	VFG001967	glf	Capsule	VF0323	Immune modulation
P9311	VFG046465	tufA	EF-Tu	VF0460	Adherence
P9311	VFG001376	cps4L	Capsule	VF0144	Immune modulation
P9311	VFG001375	cps4K	Capsule	VF0144	Immune modulation
P9311	VFG001301	cap8E	Capsule	VF0003	Immune modulation
P9311	VFG001373	cps4I	Capsule	VF0144	Immune modulation
P9311	VFG047039	wbtL	LPS	VF0542	Immune modulation
P9313	VFG047204	wbtB	LPS	VF0542	Immune modulation
P9313	VFG000077	clpP	ClpP	VF0074	Stress survival
P9313	VFG012095	groEL	GroEL	VF0594	Adherence
P9313	VFG046465	tufA	EF-Tu	VF0460	Adherence
P9313	VFG002182	cpsI	Capsule	VF0361	Immune modulation
P9313	VFG047039	wbtL	LPS	VF0542	Immune modulation
P9391	VFG047039	wbtL	LPS	VF0542	Immune modulation
P9391	VFG012095	groEL	GroEL	VF0594	Adherence
P9391	VFG000077	clpP	ClpP	VF0074	Stress survival
P9391	VFG047204	wbtB	LPS	VF0542	Immune modulation
P9391	VFG001373	cps4I	Capsule	VF0144	Immune modulation
P9391	VFG046465	tufA	EF-Tu	VF0460	Adherence
P9391	VFG001967	glf	Capsule	VF0323	Immune modulation
P9391	VFG001373	cps4I	Capsule	VF0144	Immune modulation
SG-1377	VFG047039	wbtL	LPS	VF0542	Immune modulation
SG-1377	VFG001301	cap8E	Capsule	VF0003	Immune modulation
SG-1377	VFG001375	cps4K	Capsule	VF0144	Immune modulation
SG-1377	VFG001376	cps4L	Capsule	VF0144	Immune modulation
SG-1377	VFG047204	wbtB	LPS	VF0542	Immune modulation
SG-1377	VFG046465	tufA	EF-Tu	VF0460	Adherence
SG-1377	VFG000077	clpP	ClpP	VF0074	Stress survival
SG-1377	VFG012095	groEL	GroEL	VF0594	Adherence
SG-1377	VFG001967	glf	Capsule	VF0323	Immune modulation
SL3_3	VFG047039	wbtL	LPS	VF0542	Immune modulation
SL3_3	VFG001967	glf	Capsule	VF0323	Immune modulation
SL3_3	VFG012095	groEL	GroEL	VF0594	Adherence
SL3_3	VFG047204	wbtB	LPS	VF0542	Immune modulation
SL3_3	VFG046465	tufA	EF-Tu	VF0460	Adherence
SL3_3	VFG000077	clpP	ClpP	VF0074	Stress survival
SSTS_Bg7063	VFG012095	groEL	GroEL	VF0594	Adherence
SSTS_Bg7063	VFG046465	tufA	EF-Tu	VF0460	Adherence
SSTS_Bg7063	VFG047204	wbtB	LPS	VF0542	Immune modulation
SSTS_Bg7063	VFG047039	wbtL	LPS	VF0542	Immune modulation
SSTS_Bg7063	VFG002182	cpsI	Capsule	VF0361	Immune modulation
SSTS_Bg7063	VFG000077	clpP	ClpP	VF0074	Stress survival
TF07-33	VFG000077	clpP	ClpP	VF0074	Stress survival
TF07-33	VFG046465	tufA	EF-Tu	VF0460	Adherence
TF07-33	VFG046465	tufA	EF-Tu	VF0460	Adherence
TF07-33	VFG012095	groEL	GroEL	VF0594	Adherence
TF07-33	VFG012095	groEL	GroEL	VF0594	Adherence
TF07-33	VFG047039	wbtL	LPS	VF0542	Immune modulation
TF07-33	VFG002182	cpsI	Capsule	VF0361	Immune modulation
TF07-33	VFG001967	glf	Capsule	VF0323	Immune modulation
TF07-33	VFG047204	wbtB	LPS	VF0542	Immune modulation
